# Supplementary material for: Characterization of Endoplasmic Reticulum (ER) in Human Pluripotent Stem Cells Revealed Increased Susceptibility to Cell Death upon ER Stress
Source: Cells. 2020 Apr 26;9(5):1078. doi: 10.3390/cells9051078 (PMC7291192; doi:10.3390/cells9051078)
Supplement: Supplementary file 1 [file cells-09-01078-s001.zip]

Archive with 6 entries (6 files):
- Figure_S1.docx
- Figure_S2.docx
- Supplementary_Table_S1.xlsx
- Supplementary_Table_S2.xlsx
- Supplementary_Table_S3.xlsx
- Supplementary_Table_S4.xlsx
