# Supplementary material for: Characterization of Endoplasmic Reticulum (ER) in Human Pluripotent Stem Cells Revealed Increased Susceptibility to Cell Death upon ER Stress
Source: Cells. 2020 Apr 26;9(5):1078. doi: 10.3390/cells9051078 (PMC7291192; doi:10.3390/cells9051078)
Supplement: Supplementary file 1 [file cells-09-01078-s001.zip › Supplementary_Table_S1.xlsx]

## Sheet: Supplementary Table S1
Supplementary Table S1. Functional enrichment of cluster i
GO ID	adjustedPValue	Description	Gene symbol
48731	1.7302e-10	system development	ACVRL1 NRP1 CDKN1A SPARC TGFB1I1 PLAT FGF5 LGALS3 FGF7 SGCD ADAMTS1 CTSK SMPD1 PLCE1 HOXA7 CTSB PDGFRB PDGFRA POSTN WNT5B ANXA2 ITGA4 SPHK1 WNT5A SLC30A4 ARID5B EMP1 MITF ASPN DKK3 ZEB1 CDH11 S100A6 ITGA8 ADAM9 S100A4 VAMP5 COL15A1 C1S EPAS1 LAMA4 PDGFC CCL2 SLIT2 GSTM3 FOXF2 ANGPT1 FOXF1 BDNF VDR TBX5 ARHGAP24 TBX3 BST1 COL1A2 COL5A1 GLRB DLC1 COL5A2 PMP22 CSPG4
48856	4.3028e-10	anatomical structure development	ACVRL1 NRP1 CDKN1A SPARC TGFB1I1 PLAT SYNE1 FGF5 LGALS3 FGF7 SGCD ADAMTS1 CTSK SMPD1 PLCE1 HOXA7 CTSB PDGFRB PDGFRA POSTN WNT5B ANXA2 ITGA4 SPHK1 WNT5A SLC30A4 ARID5B EMP1 MITF ASPN DKK3 ZEB1 ADAM12 CDH11 S100A6 ITGA8 ADAM9 S100A4 VAMP5 COL15A1 C1S EPAS1 LAMA4 PDGFC CCL2 SLIT2 GSTM3 FOXF2 ANGPT1 FOXF1 BDNF VDR TBX5 ARHGAP24 TBX3 BST1 COL1A2 COL5A1 GLRB DLC1 COL5A2 PMP22 CSPG4
48513	5.9003e-10	organ development	ACVRL1 NRP1 CDKN1A TGFB1I1 PLAT FGF7 SGCD ADAMTS1 PLCE1 HOXA7 CTSB PDGFRB PDGFRA POSTN WNT5B ANXA2 ITGA4 SPHK1 WNT5A SLC30A4 ARID5B EMP1 MITF ASPN DKK3 ZEB1 ITGA8 ADAM9 S100A4 VAMP5 COL15A1 EPAS1 LAMA4 CCL2 SLIT2 GSTM3 FOXF2 ANGPT1 FOXF1 BDNF VDR TBX5 ARHGAP24 TBX3 BST1 COL1A2 COL5A1 DLC1 COL5A2 CSPG4
51270	7.3084e-10	regulation of cellular component movement	PDGFRB ACVRL1 PDGFRA NRP1 SP100 WNT5B ANGPT1 FOXF1 SPHK1 LAMA4 WNT5A TBX5 FGF7 DLC1 ADAM9 CCL2 SLIT2 HOXA7 IL6ST
42127	1.2292e-09	regulation of cell proliferation	ACVRL1 NRP1 CDKN1A SPARC TGFB1I1 PTGS1 FGF5 FGF7 ADAMTS1 PDGFC CCL2 IGFBP6 SLIT2 TNS2 PDGFRB PDGFRA ANGPT1 FOXF1 BDNF VDR SPHK1 WNT5A CLEC11A MITF EMP3 OSMR TBX5 TBX3 ZEB1 DLC1 S100A6 PMP22 IL6ST
7275	6.8242e-09	multicellular organismal development	ACVRL1 NRP1 CDKN1A SPARC TGFB1I1 PLAT FMN2 FGF5 LGALS3 FGF7 SGCD ADAMTS1 CTSK SMPD1 PLCE1 HOXA7 CTSB PDGFRB PDGFRA POSTN WNT5B ANXA2 ITGA4 SPHK1 WNT5A SLC30A4 ARID5B EMP1 MITF ASPN DKK3 ZEB1 CDH11 S100A6 ITGA8 ADAM9 S100A4 VAMP5 COL15A1 C1S EPAS1 LAMA4 PDGFC CCL2 SLIT2 GSTM3 FOXF2 ANGPT1 FOXF1 BDNF VDR TBX5 ARHGAP24 TBX3 BICC1 BST1 MEIS1 COL1A2 COL5A1 GLRB DLC1 COL5A2 PMP22 CSPG4
32502	7.5582e-09	developmental process	ACVRL1 NRP1 CDKN1A SPARC TGFB1I1 PLAT FMN2 SYNE1 FGF5 LGALS3 FGF7 SGCD ADAMTS1 CTSK SMPD1 PLCE1 HOXA7 CTSB PDGFRB PDGFRA POSTN WNT5B ANXA2 ITGA4 SPHK1 WNT5A SLC30A4 ARID5B EMP1 MITF ASPN DKK3 ZEB1 ADAM12 CDH11 S100A6 ITGA8 ADAM9 S100A4 VAMP5 COL15A1 C1S EPAS1 LAMA4 PTGS1 PDGFC CCL2 SLIT2 GSTM3 FOXF2 ANGPT1 FOXF1 BDNF VDR TBX5 ARHGAP24 TBX3 BICC1 BST1 MEIS1 COL1A2 COL5A1 GLRB DLC1 COL5A2 PMP22 CSP…
30334	7.5582e-09	regulation of cell migration	PDGFRB ACVRL1 PDGFRA WNT5B ANGPT1 FOXF1 SPHK1 LAMA4 WNT5A TBX5 FGF7 DLC1 ADAM9 CCL2 SLIT2 HOXA7 IL6ST
9653	8.4444e-09	anatomical structure morphogenesis	ACVRL1 NRP1 CDKN1A COL15A1 EPAS1 TGFB1I1 PLAT FGF7 ADAMTS1 CCL2 SLIT2 HOXA7 PDGFRB PDGFRA FOXF2 ANXA2 ITGA4 ANGPT1 FOXF1 BDNF VDR WNT5A ARID5B TBX5 ARHGAP24 TBX3 DKK3 COL1A2 ZEB1 COL5A1 DLC1 ADAM12 COL5A2 S100A6 ITGA8 PMP22 S100A4 CSPG4
44421	8.4444e-09	extracellular region part	COL15A1 SPARC LAMA4 COL11A1 PLAT LOXL1 FGF5 LGALS3 FGF7 ADAMTS1 CTSK SMPD1 PDGFC CCL2 IGFBP6 SLIT2 CTSB POSTN WNT5B ANXA2 ANGPT1 WNT5A PRSS12 ASPN DKK3 GREM2 COL1A2 COL5A1 COL5A2 ADAM9 TGFBI IL6ST ULBP2 GAS6
1568	1.4927e-08	blood vessel development	ACVRL1 NRP1 COL15A1 ANXA2 ITGA4 ANGPT1 EPAS1 FOXF1 SPHK1 LAMA4 PLAT ARHGAP24 TBX3 COL1A2 COL5A1 CSPG4 SLIT2 HOXA7
1944	2.2307e-08	vasculature development	ACVRL1 NRP1 COL15A1 ANXA2 ITGA4 ANGPT1 EPAS1 FOXF1 SPHK1 LAMA4 PLAT ARHGAP24 TBX3 COL1A2 COL5A1 CSPG4 SLIT2 HOXA7
40012	2.4505e-08	regulation of locomotion	PDGFRB ACVRL1 PDGFRA WNT5B ANGPT1 FOXF1 SPHK1 LAMA4 WNT5A TBX5 FGF7 DLC1 ADAM9 CCL2 SLIT2 HOXA7 IL6ST
30198	4.0294e-08	extracellular matrix organization	LGALS3 PDGFRA POSTN COL1A2 FOXF2 COL5A1 ANXA2 FOXF1 COL11A1 COL5A2 ITGA8 TGFBI
5576	4.0294e-08	extracellular region	NRP1 SPARC PLAT PRSS23 LOXL1 FGF5 LGALS3 ISLR FGF7 GLIPR1 ADAMTS1 CTSK SMPD1 OLR1 SVEP1 CTSB POSTN WNT5B ANXA2 WNT5A CLEC11A MR1 PRSS12 ASPN DKK3 GREM2 ADAM12 ADAM9 IL6ST GAS6 COL15A1 C1S LAMA4 COL11A1 APOL6 ARSJ PDGFC CCL2 CD59 IGFBP6 SLIT2 ANGPT1 BDNF COL1A2 COL5A1 MAN2B2 COL5A2 TGFBI ULBP2
1501	3.7259e-07	skeletal system development	PDGFRB PDGFRA POSTN SPARC WNT5B ANXA2 VDR WNT5A ARID5B ASPN TBX3 LGALS3 COL1A2 ZEB1 CTSK COL5A2 CDH11 HOXA7
7167	7.0458e-07	enzyme linked receptor protein signaling pathway	PDGFRB ACVRL1 PDGFRA ANGPT1 TGFB1I1 ARID5B PLAT GRIK2 EPS8 FGF5 GREM2 FGF7 COL1A2 PDGFC PLCE1 ADAM9 CCL2 IL6ST
40017	9.272e-07	positive regulation of locomotion	PDGFRB PDGFRA FGF7 WNT5B ANGPT1 FOXF1 SPHK1 WNT5A ADAM9 CCL2 SLIT2 IL6ST
32501	9.6019e-07	multicellular organismal process	ACVRL1 NRP1 CDKN1A SPARC TGFB1I1 PLAT FMN2 GRIK2 MYLK EPS8 FGF5 LGALS3 FGF7 SGCD ADAMTS1 CTSK SMPD1 PLCE1 OLR1 HOXA7 CTSB PDGFRB PDGFRA POSTN WNT5B ANXA2 ITGA4 SPHK1 WNT5A SLC30A4 ARID5B EMP1 MITF ASPN DKK3 ZEB1 CDH11 PLSCR4 S100A6 ITGA8 ADAM9 S100A4 VAMP5 COL15A1 C1S EPAS1 LAMA4 COL11A1 PTGS1 PDGFC CCL2 CD59 SLIT2 GSTM3 FOXF2 ERAP2 ANGPT1 FOXF1 BDNF VDR TBX5 ARHGAP24 TBX3 BICC1 BST1 MEIS1 COL1A2…
7166	9.8175e-07	cell surface receptor linked signaling pathway	ACVRL1 SP100 TRADD TGFB1I1 LPAR1 PLAT GRIK2 EPS8 FGF5 FGF7 ADAMTS1 PDGFC PLCE1 CCL2 CD59 SLIT2 PDGFRB PDGFRA WNT5B ITGA4 ANGPT1 FOXF1 SPHK1 WNT5A ARID5B MITF OSMR GNG11 GREM2 COL1A2 CLEC2B GLRB ITGA8 ADAM9 IL6ST
48646	1.9918e-06	anatomical structure formation involved in morphogenesis	ACVRL1 NRP1 COL15A1 ANXA2 ANGPT1 EPAS1 FOXF1 WNT5A TBX5 ARHGAP24 TBX3 ADAMTS1 DLC1 ADAM12 PMP22 CSPG4 SLIT2 HOXA7
31012	2.6865e-06	extracellular matrix	POSTN COL15A1 SPARC WNT5B ANXA2 LAMA4 COL11A1 WNT5A PRSS12 LOXL1 ASPN LGALS3 COL1A2 COL5A1 ADAMTS1 COL5A2 TGFBI
23052	3.1141e-06	signaling	ACVRL1 NRP1 CDKN1A TRADD TGFB1I1 PLAT FMN2 GRIK2 EPS8 RGS4 FGF5 FGF7 DUSP10 ADAMTS1 SMPD1 PLCE1 PDGFRB PDGFRA WNT5B ITGA4 SPHK1 WNT5A ARID5B MITF OSMR RAB32 GREM2 S100A6 ITGA8 ADAM9 IL6ST GAS6 RIN2 COL15A1 SP100 EPAS1 LPAR1 TRHDE PDGFC CCL2 PLEK2 CD59 IGFBP6 SLIT2 STARD13 ANGPT1 FOXF1 BDNF VDR TBX5 GNG11 ARHGAP24 TBX3 COL1A2 CLEC2B GLRB DLC1 PMP22 LTBR
9887	3.1141e-06	organ morphogenesis	PDGFRB PDGFRA NRP1 CDKN1A ANGPT1 FOXF1 VDR TGFB1I1 WNT5A ARID5B TBX5 TBX3 FGF7 COL1A2 ZEB1 COL5A1 ADAMTS1 DLC1 COL5A2 ITGA8 CCL2 SLIT2 HOXA7
9888	3.4675e-06	tissue development	NRP1 TGFB1I1 FGF7 SLIT2 CTSB PDGFRB GSTM3 POSTN WNT5B FOXF2 FOXF1 VDR WNT5A EMP1 TBX5 ASPN TBX3 COL1A2 ZEB1 COL5A1 DLC1 COL5A2 ADAM9 S100A4 VAMP5
30335	3.4675e-06	positive regulation of cell migration	PDGFRB PDGFRA FGF7 WNT5B ANGPT1 FOXF1 SPHK1 WNT5A ADAM9 CCL2 IL6ST
43062	3.555e-06	extracellular structure organization	LGALS3 PDGFRA POSTN COL1A2 FOXF2 COL5A1 ANXA2 FOXF1 COL11A1 COL5A2 ITGA8 TGFBI
5578	3.9392e-06	proteinaceous extracellular matrix	POSTN COL15A1 SPARC WNT5B ANXA2 LAMA4 COL11A1 WNT5A LOXL1 ASPN LGALS3 COL1A2 COL5A1 ADAMTS1 COL5A2 TGFBI
48522	4.0568e-06	positive regulation of cellular process	ACVRL1 NRP1 CDKN1A SP100 EPAS1 TRADD TGFB1I1 LPAR1 GRIK2 LYST FGF5 FGF7 SMPD1 PDGFC CCL2 SLIT2 HOXA7 SYNPO PDGFRB PDGFRA WNT5B FOXF2 ANXA2 ANGPT1 FOXF1 BDNF VDR SPHK1 WNT5A CLEC11A MITF OSMR TBX5 TBX3 ZEB1 DLC1 NFIC CAT S100A6 ITGA8 ADAM9 S100A4 LTBR IL6ST
34097	5.6997e-06	response to cytokine stimulus	PDGFRA SP100 FOXF1 VDR SPHK1 WNT5A ADAM9 IL6ST OSMR CTSB
51272	5.7992e-06	positive regulation of cellular component movement	PDGFRB PDGFRA FGF7 WNT5B ANGPT1 FOXF1 SPHK1 WNT5A ADAM9 CCL2 IL6ST
44420	7.5897e-06	extracellular matrix part	COL15A1 SPARC COL1A2 COL5A1 ANXA2 ADAMTS1 LAMA4 COL11A1 COL5A2 PRSS12
48518	7.7906e-06	positive regulation of biological process	ACVRL1 NRP1 CDKN1A SP100 C1S EPAS1 TRADD TGFB1I1 LPAR1 GRIK2 LYST PTGS1 FGF5 FGF7 SMPD1 PDGFC CCL2 SLIT2 HOXA7 SYNPO PDGFRB PDGFRA WNT5B FOXF2 ANXA2 ANGPT1 FOXF1 BDNF VDR SPHK1 WNT5A CLEC11A MITF OSMR TBX5 TBX3 ZEB1 DLC1 NFIC CAT S100A6 ITGA8 ADAM9 S100A4 LTBR IL6ST
44459	9.4225e-06	plasma membrane part	ACVRL1 KCNE4 TGFB1I1 LPAR1 GRIK2 TRHDE EPS8 SGCD SCN9A SLC16A7 OLR1 PLEK2 CD59 SYNPO SLC16A4 TNS2 CTSB PDGFRB ABCC3 PDGFRA ITGA4 CYBRD1 LMO7 PARVA OSMR MR1 GNG11 TM4SF1 ARHGAP24 BACE1 TBC1D2 CLEC2B GLRB DLC1 S100A6 SSPN ITGA8 PMP22 ADAM9 CSPG4 IL6ST ULBP2 VAMP5
48514	1.2197e-05	blood vessel morphogenesis	ACVRL1 NRP1 COL15A1 ANXA2 ITGA4 ANGPT1 EPAS1 FOXF1 PLAT ARHGAP24 CSPG4 SLIT2 HOXA7
32879	2.4222e-05	regulation of localization	PDGFRB ACVRL1 PDGFRA NRP1 SP100 WNT5B ANXA2 ANGPT1 FOXF1 SPHK1 LAMA4 WNT5A SLC30A4 TBX5 PTGS1 FGF7 DLC1 ADAM9 TSPO CCL2 SLIT2 HOXA7 IL6ST
48146	3.2772e-05	positive regulation of fibroblast proliferation	PDGFRA CDKN1A SPHK1 WNT5A PDGFC S100A6
5886	3.2916e-05	plasma membrane	ACVRL1 NRP1 TGFB1I1 GRIK2 EPS8 LGALS3 SGCD SCN9A SLC16A7 PLCE1 OLR1 SYNPO SLC16A4 TNS2 CTSB PDGFRB ABCC3 PDGFRA ANXA2 ITGA4 SPHK1 EMP1 LMO7 OSMR MR1 TM4SF1 BACE1 TBC1D2 ADAM12 CDH11 CAT S100A6 ITGA8 ADAM9 IL6ST VAMP5 KCNE4 AMIGO2 LPAR1 NDRG1 TRHDE PTGS1 PLEK2 CD59 SLIT2 FLNC GBP2 ANGPT1 RFTN1 CYBRD1 PARVA GNG11 ARHGAP24 BST1 EHD3 COL1A2 CLEC2B GLRB DLC1 SSPN PMP22 CSPG4 ULBP2
23033	3.2916e-05	signaling pathway	ACVRL1 CDKN1A SP100 TRADD TGFB1I1 LPAR1 PLAT FMN2 GRIK2 EPS8 RGS4 FGF5 FGF7 DUSP10 ADAMTS1 PDGFC PLCE1 CCL2 PLEK2 CD59 SLIT2 PDGFRB PDGFRA WNT5B ITGA4 ANGPT1 FOXF1 VDR SPHK1 WNT5A ARID5B MITF OSMR GNG11 RAB32 GREM2 COL1A2 CLEC2B GLRB ITGA8 ADAM9 IL6ST RIN2
48008	3.4016e-05	platelet-derived growth factor receptor signaling pathway	PDGFRB PDGFRA PDGFC ARID5B PLAT
5615	3.4016e-05	extracellular space	COL15A1 WNT5B ANGPT1 WNT5A PLAT LOXL1 DKK3 FGF5 GREM2 FGF7 COL1A2 CTSK SMPD1 PDGFC ADAM9 CCL2 IGFBP6 TGFBI SLIT2 IL6ST ULBP2 GAS6 CTSB
42221	3.9331e-05	response to chemical stimulus	CDKN1A SP100 C1S EPAS1 PLAT GRIK2 NDRG1 LYST PTGS1 EPS8 FGF7 SMPD1 OLR1 CCL2 SLIT2 CTSB PDGFRB PDGFRA GSTM3 WNT5B ANGPT1 FOXF1 BDNF VDR SPHK1 WNT5A SLC30A4 CYBRD1 OSMR GNG11 DLC1 CAT ADAM9 IL6ST
19838	4.194e-05	growth factor binding	PDGFRB ACVRL1 PDGFRA NRP1 COL1A2 COL5A1 IGFBP6 IL6ST OSMR
48523	4.9877e-05	negative regulation of cellular process	ACVRL1 NRP1 CDKN1A SP100 TGFB1I1 AMIGO2 PLAT GRIK2 PTGS1 RGS4 ADAMTS1 CCL2 IGFBP6 SLIT2 HOXA7 TNS2 CTSB WNT5B FOXF2 ANGPT1 FOXF1 BDNF VDR SPHK1 WNT5A ARID5B MITF EMP3 TBX5 ASPN TBX3 DKK3 ZEB1 DLC1 NFIC CAT PMP22 TGFBI IL6ST
7155	5.0656e-05	cell adhesion	NRP1 POSTN COL15A1 ITGA4 FOXF1 TGFB1I1 COL11A1 AMIGO2 LMO7 PARVA ISLR COL5A1 DLC1 ADAM12 CDH11 SSPN ITGA8 ADAM9 OLR1 CCL2 SVEP1 SLIT2
22610	5.0728e-05	biological adhesion	NRP1 POSTN COL15A1 ITGA4 FOXF1 TGFB1I1 COL11A1 AMIGO2 LMO7 PARVA ISLR COL5A1 DLC1 ADAM12 CDH11 SSPN ITGA8 ADAM9 OLR1 CCL2 SVEP1 SLIT2
7169	6.1548e-05	transmembrane receptor protein tyrosine kinase signaling pathway	EPS8 FGF5 PDGFRB PDGFRA FGF7 ANGPT1 PDGFC PLCE1 ARID5B CCL2 PLAT GRIK2
50793	7.4654e-05	regulation of developmental process	NRP1 WNT5B FOXF1 BDNF VDR TRADD TGFB1I1 SPHK1 LAMA4 WNT5A MITF ATP10A TBX5 ASPN TBX3 FGF7 ZEB1 DLC1 ADAM9 CCL2 SLIT2 HOXA7 IL6ST
5583	8.0356e-05	fibrillar collagen	COL1A2 COL5A1 COL11A1 COL5A2
1525	9.0854e-05	angiogenesis	ACVRL1 NRP1 COL15A1 ANXA2 ANGPT1 EPAS1 CSPG4 SLIT2 HOXA7 ARHGAP24
65008	0.00010297	regulation of biological quality	ACVRL1 NRP1 CDKN1A EPAS1 LPAR1 PLAT ATP10A GRIK2 SYNE1 PTGS1 FGF7 CTSK PLCE1 CCL2 CD59 SLIT2 PDGFRB ANXA2 ERAP2 ANGPT1 BDNF VDR SPHK1 SLC30A4 EMP1 EMP3 TBX3 COL1A2 GLRB DLC1 PLSCR4 PMP22 KDELR3 IL6ST
60322	0.00010297	head development	PDGFRA BST1 ITGA4 WNT5A ARID5B
48407	0.00011589	platelet-derived growth factor binding	PDGFRB PDGFRA COL1A2 COL5A1
8285	0.00013174	negative regulation of cell proliferation	ACVRL1 CDKN1A BDNF VDR TGFB1I1 WNT5A EMP3 TBX5 ZEB1 ADAMTS1 DLC1 PMP22 IGFBP6 SLIT2 TNS2
48145	0.00013617	regulation of fibroblast proliferation	PDGFRA CDKN1A SPHK1 WNT5A PDGFC S100A6
48519	0.00014488	negative regulation of biological process	ACVRL1 NRP1 CDKN1A SP100 TGFB1I1 AMIGO2 PLAT GRIK2 PTGS1 RGS4 ADAMTS1 CCL2 IGFBP6 SLIT2 HOXA7 TNS2 CTSB WNT5B FOXF2 ANXA2 ANGPT1 FOXF1 BDNF VDR SPHK1 WNT5A ARID5B MITF EMP3 TBX5 ASPN TBX3 DKK3 ZEB1 DLC1 NFIC CAT PMP22 TGFBI IL6ST
9605	0.00019628	response to external stimulus	PDGFRB CDKN1A SP100 WNT5B ANGPT1 FOXF1 VDR SPHK1 COL11A1 WNT5A SLC30A4 LYST FGF7 GLRB CCL2 SLIT2 IL6ST CTSB
30199	0.00021158	collagen fibril organization	COL1A2 COL5A1 ANXA2 COL11A1 COL5A2
22603	0.00024409	regulation of anatomical structure morphogenesis	NRP1 BDNF VDR TGFB1I1 SPHK1 WNT5A ATP10A ASPN FGF7 DLC1 ADAM9 CCL2 SLIT2
8284	0.00030577	positive regulation of cell proliferation	PDGFRB PDGFRA NRP1 CDKN1A FOXF1 SPHK1 WNT5A CLEC11A OSMR TBX3 FGF5 FGF7 PDGFC S100A6 CCL2 IL6ST
50840	0.00034713	extracellular matrix binding	SPARC COL11A1 ADAM9 TGFBI SLIT2
65007	0.0003716	biological regulation	ACVRL1 NRP1 CDKN1A SPARC TRADD TGFB1I1 ZBTB20 PLAT GRIK2 LYST SYNE1 EPS8 RGS4 FGF5 FGF7 DUSP10 ADAMTS1 CTSK SMPD1 PLCE1 TSPO HOXA7 SYNPO TNS2 CTSB PDGFRB PDGFRA MBNL2 WNT5B ANXA2 SPHK1 WNT5A SLC30A4 CLEC11A ARID5B EMP1 MITF EMP3 HCFC2 OSMR SERPINB8 ASPN DKK3 RAB32 TBC1D2 ZEB1 PPP1R3C CAT PLSCR4 S100A6 ITGA8 ADAM9 S100A4 KDELR3 IL6ST GAS6 RIN2 COL15A1 SP100 CEBPD C1S EPAS1 LAMA4 AMIGO2 LPAR1 ATP10…
48545	0.0003716	response to steroid hormone stimulus	PDGFRA GSTM3 CDKN1A ANGPT1 VDR SPHK1 ADAM9 CCL2 PLAT SLIT2 PTGS1
5581	0.00062313	collagen	COL15A1 COL1A2 COL5A1 COL11A1 COL5A2
23046	0.00062313	signaling process	ACVRL1 NRP1 CDKN1A COL15A1 SP100 EPAS1 TRADD PLAT GRIK2 TRHDE EPS8 RGS4 FGF7 DUSP10 SMPD1 PLCE1 CCL2 IGFBP6 SLIT2 PDGFRB STARD13 ANGPT1 BDNF VDR SPHK1 WNT5A GNG11 ARHGAP24 TBX3 RAB32 COL1A2 GLRB DLC1 S100A6 PMP22 ADAM9 LTBR IL6ST GAS6 RIN2
23060	0.00062313	signal transmission	ACVRL1 NRP1 CDKN1A COL15A1 SP100 EPAS1 TRADD PLAT GRIK2 TRHDE EPS8 RGS4 FGF7 DUSP10 SMPD1 PLCE1 CCL2 IGFBP6 SLIT2 PDGFRB STARD13 ANGPT1 BDNF VDR SPHK1 WNT5A GNG11 ARHGAP24 TBX3 RAB32 COL1A2 GLRB DLC1 S100A6 PMP22 ADAM9 LTBR IL6ST GAS6 RIN2
60324	0.00063265	face development	PDGFRA ITGA4 WNT5A ARID5B
8150	0.00068598	biological_process	SPARC WIPF1 ZBTB20 PLAT LOXL1 IFIT3 GLS MYLK EPS8 RGS4 FGF5 LGALS3 ISLR FGF7 SCN9A SLC16A7 PLCE1 SVEP1 HOXA7 SYNPO SLC16A4 TNS2 PDGFRB PDGFRA POSTN MBNL2 WNT5B WNT5A SLC30A4 CLEC11A ARID5B MITF LMO7 HCFC2 MR1 TM4SF1 DKK3 RAB32 PPP1R3C ADAM12 S100A6 ADAM9 S100A4 KDELR3 IL6ST RIN2 KCNE4 EPAS1 RHOBTB3 LPAR1 NDRG1 TRHDE ALDH3B1 PDGFC PLEK2 IGFBP6 GSTM3 STARD13 FOXF2 FOXF1 BDNF VDR NEK7 IFI44 MICAL2 C…
60429	0.00069703	epithelium development	GSTM3 NRP1 FOXF1 VDR TGFB1I1 WNT5A EMP1 TBX5 TBX3 FGF7 DLC1 ADAM9 SLIT2
61180	0.00076462	mammary gland epithelium development	FOXF1 VDR WNT5A SLIT2 TBX3
10033	0.00079468	response to organic substance	PDGFRA GSTM3 CDKN1A SP100 C1S ANGPT1 FOXF1 VDR SPHK1 WNT5A PLAT OSMR GNG11 PTGS1 EPS8 SMPD1 DLC1 ADAM9 CCL2 SLIT2 IL6ST CTSB
35295	0.00089852	tube development	PDGFRA NRP1 FGF7 EPAS1 FOXF1 BDNF VDR DLC1 WNT5A SLIT2 TBX5 TBX3
2009	0.00091375	morphogenesis of an epithelium	NRP1 FGF7 FOXF1 VDR TGFB1I1 DLC1 WNT5A SLIT2 TBX5 TBX3
30154	0.0010287	cell differentiation	NRP1 COL15A1 C1S EPAS1 TGFB1I1 LAMA4 SYNE1 FGF5 LGALS3 SLIT2 PDGFRA GSTM3 WNT5B FOXF2 ITGA4 ANGPT1 FOXF1 BDNF SPHK1 WNT5A EMP1 MITF TBX5 ARHGAP24 TBX3 ADAM12 S100A6 ITGA8 PMP22 ADAM9 S100A4 CSPG4 VAMP5
10647	0.0012724	positive regulation of cell communication	ACVRL1 ANGPT1 VDR TRADD TGFB1I1 WNT5A LPAR1 GRIK2 CAT ITGA8 CCL2 S100A4 LTBR IL6ST
5515	0.0014347	protein binding	SPARC WIPF1 ZBTB20 PLAT LOXL1 GLS MYLK EPS8 RGS4 FGF5 DOCK10 LGALS3 ISLR FGF7 PLCE1 HOXA7 SYNPO TNS2 PDGFRB PDGFRA WNT5B WNT5A CLEC11A LMO7 HCFC2 PPP1R3C ADAM12 MAP1A S100A6 ADAM9 S100A4 IL6ST RIN2 EPAS1 RHOBTB3 LPAR1 NDRG1 PDGFC IGFBP6 GSTM3 STARD13 FOXF2 BDNF VDR NEK7 PARVA ARHGAP24 EHD3 COL1A2 COL5A1 MAN2B2 COL5A2 CSPG4 TGFBI LRP10 ACVRL1 NRP1 CDKN1A HSPB6 TRADD TGFB1I1 FMN2 GRIK2 LYST SYNE1 S…
5021	0.0014919	vascular endothelial growth factor receptor activity	PDGFRB PDGFRA NRP1
33273	0.0015605	response to vitamin	SP100 WNT5B ANGPT1 VDR WNT5A SLC30A4 CCL2
60603	0.0015897	mammary gland duct morphogenesis	VDR WNT5A SLIT2 TBX3
48869	0.0016359	cellular developmental process	NRP1 COL15A1 C1S EPAS1 TGFB1I1 LAMA4 SYNE1 FGF5 LGALS3 SLIT2 PDGFRA GSTM3 WNT5B FOXF2 ITGA4 ANGPT1 FOXF1 BDNF SPHK1 WNT5A EMP1 MITF TBX5 ARHGAP24 TBX3 ADAM12 S100A6 ITGA8 PMP22 ADAM9 S100A4 CSPG4 VAMP5
5102	0.001663	receptor binding	PDGFRB PDGFRA WNT5B ANGPT1 BDNF VDR TGFB1I1 LAMA4 WNT5A CLEC11A FGF5 GREM2 FGF7 COL5A1 PDGFC ADAM9 CCL2 S100A4 TGFBI SLIT2 IL6ST GAS6
72001	0.001663	renal system development	PDGFRB ADAMTS1 WNT5A ITGA8 PLCE1 ARID5B SLIT2
9790	0.001663	embryonic development	PDGFRB ACVRL1 PDGFRA FOXF2 ITGA4 EPAS1 FOXF1 TGFB1I1 WNT5A TBX5 TBX3 BST1 ZEB1 DLC1 ITGA8 SLIT2 HOXA7
9987	0.0016854	cellular process	WIPF1 PLAT LOXL1 GLS MYLK EPS8 FGF5 LGALS3 ISLR FGF7 SCN9A SLC16A7 PLCE1 SVEP1 SLC16A4 PDGFRB PDGFRA POSTN MBNL2 WNT5B WNT5A SLC30A4 ARID5B MITF LMO7 ADAM12 S100A6 ADAM9 S100A4 KDELR3 IL6ST RIN2 EPAS1 RHOBTB3 LPAR1 NDRG1 TRHDE ALDH3B1 PLEK2 GSTM3 FOXF2 FOXF1 BDNF VDR NEK7 CYBRD1 PARVA GNG11 ARHGAP24 BST1 COL1A2 COL5A1 MAN2B2 COL5A2 SFXN3 SSPN CSPG4 TGFBI LRP10 ULBP2 XAF1 ACVRL1 NRP1 MOXD1 CDKN1A …
51271	0.0017857	negative regulation of cellular component movement	ACVRL1 SP100 DLC1 SLIT2 HOXA7 TBX5
48729	0.0017857	tissue morphogenesis	NRP1 FGF7 COL1A2 FOXF1 VDR TGFB1I1 DLC1 WNT5A SLIT2 TBX5 TBX3
51239	0.0017857	regulation of multicellular organismal process	NRP1 ANXA2 EPAS1 BDNF VDR TRADD TGFB1I1 SPHK1 LAMA4 WNT5A PLAT MITF GRIK2 TBX5 ASPN TBX3 PTGS1 FGF7 ZEB1 PLCE1 CCL2 SLIT2 HOXA7 IL6ST
5604	0.0018748	basement membrane	COL15A1 SPARC COL5A1 ANXA2 ADAMTS1 LAMA4
35466	0.0018748	regulation of signaling pathway	ACVRL1 WNT5B ANGPT1 VDR TRADD TGFB1I1 SPHK1 WNT5A LPAR1 GRIK2 ASPN DKK3 RGS4 TBC1D2 ZEB1 DLC1 CAT ITGA8 PLCE1 S100A4 SLIT2 LTBR IL6ST
9719	0.0018748	response to endogenous stimulus	PDGFRA GSTM3 CDKN1A ANGPT1 VDR SPHK1 WNT5A PLAT GNG11 PTGS1 DLC1 ADAM9 CCL2 SLIT2 CTSB
9725	0.0020737	response to hormone stimulus	PDGFRA GSTM3 CDKN1A ANGPT1 VDR SPHK1 PLAT GNG11 PTGS1 DLC1 ADAM9 CCL2 SLIT2 CTSB
10646	0.0021295	regulation of cell communication	ACVRL1 TRADD TGFB1I1 LPAR1 PLAT GRIK2 RGS4 PLCE1 CCL2 SLIT2 WNT5B ANGPT1 BDNF VDR SPHK1 WNT5A ASPN DKK3 TBC1D2 DLC1 CAT ITGA8 S100A4 LTBR IL6ST
43235	0.0021295	receptor complex	EPS8 ITGA4 TRADD ITGA8 GRIK2 IL6ST OSMR
10035	0.0023977	response to inorganic substance	PDGFRA CDKN1A SPHK1 WNT5A SLC30A4 CAT ADAM9 CYBRD1 OLR1 NDRG1
33552	0.0024083	response to vitamin B3	ANGPT1 CCL2
48732	0.0024185	gland development	NRP1 FGF7 FOXF1 VDR WNT5A SLC30A4 SLIT2 TBX3 DKK3
9986	0.0024578	cell surface	ACVRL1 BACE1 ITGA4 LPAR1 ADAM9 PLAT CSPG4 CD59 SLIT2 IL6ST ULBP2 CTSB
22612	0.0026367	gland morphogenesis	NRP1 FGF7 VDR WNT5A SLIT2 TBX3
70887	0.002675	cellular response to chemical stimulus	PDGFRB WNT5B EPAS1 FOXF1 VDR SPHK1 WNT5A GNG11 LYST DLC1 CAT CCL2 SLIT2
51094	0.0028117	positive regulation of developmental process	NRP1 WNT5B BDNF VDR TRADD TGFB1I1 SPHK1 WNT5A ADAM9 SLIT2 IL6ST TBX5
5201	0.0029413	extracellular matrix structural constituent	COL15A1 COL1A2 COL5A1 LAMA4 COL11A1 COL5A2
46660	0.0031182	female sex differentiation	FGF7 ANGPT1 ADAMTS1 WNT5A SLIT2 TBX3
7165	0.003272	signal transduction	ACVRL1 NRP1 CDKN1A COL15A1 SP100 EPAS1 TRADD TRHDE EPS8 RGS4 FGF7 DUSP10 SMPD1 PLCE1 CCL2 IGFBP6 SLIT2 PDGFRB STARD13 ANGPT1 VDR SPHK1 WNT5A GNG11 ARHGAP24 RAB32 COL1A2 DLC1 S100A6 ADAM9 LTBR IL6ST GAS6 RIN2
31226	0.0034397	intrinsic to plasma membrane	ACVRL1 LPAR1 GRIK2 TRHDE EPS8 SCN9A SLC16A7 OLR1 CD59 SLC16A4 PDGFRB ABCC3 PDGFRA ITGA4 OSMR TM4SF1 BACE1 CLEC2B GLRB SSPN ITGA8 ADAM9 CSPG4 IL6ST VAMP5
1763	0.0036205	morphogenesis of a branching structure	NRP1 FGF7 FOXF1 VDR WNT5A SLIT2 TBX3
48806	0.0036205	genitalia development	PDGFRA FOXF2 WNT5A TBX3
42981	0.0036205	regulation of apoptosis	NRP1 CDKN1A ANGPT1 BDNF VDR TRADD SPHK1 WNT5A AMIGO2 MITF GRIK2 TBX5 LYST TBX3 SMPD1 DLC1 CAT CCL2 SLIT2 CTSB
48771	0.0036277	tissue remodeling	ITGA4 EPAS1 CTSK MITF CSPG4
43009	0.0037369	chordate embryonic development	PDGFRB ACVRL1 PDGFRA ZEB1 ITGA4 EPAS1 FOXF1 DLC1 WNT5A SLIT2 HOXA7 TBX3
32103	0.0038924	positive regulation of response to external stimulus	VDR WNT5A CCL2 SLIT2 IL6ST OSMR
43067	0.0038924	regulation of programmed cell death	NRP1 CDKN1A ANGPT1 BDNF VDR TRADD SPHK1 WNT5A AMIGO2 MITF GRIK2 TBX5 LYST TBX3 SMPD1 DLC1 CAT CCL2 SLIT2 CTSB
60443	0.0038924	mammary gland morphogenesis	VDR WNT5A SLIT2 TBX3
30879	0.0038924	mammary gland development	FOXF1 VDR WNT5A SLC30A4 SLIT2 TBX3
5161	0.0038924	platelet-derived growth factor receptor binding	PDGFRB PDGFRA PDGFC
9792	0.0039238	embryonic development ending in birth or egg hatching	PDGFRB ACVRL1 PDGFRA ZEB1 ITGA4 EPAS1 FOXF1 DLC1 WNT5A SLIT2 HOXA7 TBX3
7584	0.0040872	response to nutrient	SP100 WNT5B ANGPT1 VDR WNT5A SLC30A4 CCL2 IL6ST
9611	0.0040872	response to wounding	ACVRL1 PDGFRA NRP1 C1S FOXF1 SPHK1 WNT5A PLAT FGF7 COL5A1 PLSCR4 OLR1 CCL2 CD59 CTSB
10941	0.0041061	regulation of cell death	NRP1 CDKN1A ANGPT1 BDNF VDR TRADD SPHK1 WNT5A AMIGO2 MITF GRIK2 TBX5 LYST TBX3 SMPD1 DLC1 CAT CCL2 SLIT2 CTSB
9991	0.0042874	response to extracellular stimulus	CDKN1A SP100 WNT5B ANGPT1 VDR SPHK1 WNT5A SLC30A4 CCL2 IL6ST
48754	0.004394	branching morphogenesis of a tube	NRP1 FOXF1 VDR WNT5A SLIT2 TBX3
10604	0.004394	positive regulation of macromolecule metabolic process	ACVRL1 PDGFRA SP100 FOXF2 ANGPT1 EPAS1 FOXF1 TGFB1I1 SPHK1 WNT5A MITF TBX5 TBX3 FGF7 ZEB1 DLC1 NFIC PDGFC ADAM9 HOXA7 IL6ST
50794	0.0044711	regulation of cellular process	ACVRL1 NRP1 CDKN1A SPARC TRADD TGFB1I1 ZBTB20 PLAT GRIK2 LYST EPS8 RGS4 FGF5 FGF7 DUSP10 ADAMTS1 SMPD1 PLCE1 HOXA7 SYNPO TNS2 CTSB PDGFRB PDGFRA MBNL2 WNT5B ANXA2 SPHK1 WNT5A SLC30A4 CLEC11A ARID5B MITF EMP3 HCFC2 OSMR ASPN DKK3 RAB32 TBC1D2 ZEB1 PPP1R3C CAT S100A6 ITGA8 ADAM9 S100A4 IL6ST GAS6 RIN2 COL15A1 SP100 CEBPD EPAS1 LAMA4 AMIGO2 LPAR1 ATP10A TRHDE PTGS1 PDGFC CCL2 IGFBP6 SLIT2 STARD13 FO…
45595	0.0047359	regulation of cell differentiation	NRP1 WNT5B FOXF1 BDNF VDR TGFB1I1 SPHK1 WNT5A MITF TBX5 TBX3 ZEB1 SLIT2 HOXA7 IL6ST
90092	0.0048354	regulation of transmembrane receptor protein serine/threonine kinase signaling pathway	ACVRL1 ZEB1 TGFB1I1 WNT5A ITGA8 ASPN
7548	0.0050588	sex differentiation	PDGFRA FGF7 FOXF2 ANGPT1 ADAMTS1 WNT5A SLIT2 TBX3
50789	0.0050985	regulation of biological process	ACVRL1 NRP1 CDKN1A SPARC TRADD TGFB1I1 ZBTB20 PLAT GRIK2 LYST EPS8 RGS4 FGF5 FGF7 DUSP10 ADAMTS1 SMPD1 PLCE1 TSPO HOXA7 SYNPO TNS2 CTSB PDGFRB PDGFRA MBNL2 WNT5B ANXA2 SPHK1 WNT5A SLC30A4 CLEC11A ARID5B MITF EMP3 HCFC2 OSMR ASPN DKK3 RAB32 TBC1D2 ZEB1 PPP1R3C CAT S100A6 ITGA8 ADAM9 S100A4 IL6ST GAS6 RIN2 COL15A1 SP100 CEBPD C1S EPAS1 LAMA4 AMIGO2 LPAR1 ATP10A TRHDE PTGS1 PDGFC CCL2 IGFBP6 SLIT2 S…
48495	0.0051676	Roundabout binding	TGFB1I1 SLIT2
19371	0.0051676	cyclooxygenase pathway	SPHK1 PTGS1
35468	0.0051676	positive regulation of signaling pathway	ACVRL1 ANGPT1 VDR TRADD TGFB1I1 WNT5A CAT LPAR1 ITGA8 S100A4 LTBR IL6ST
5900	0.0051676	oncostatin-M receptor complex	IL6ST OSMR
5017	0.0051676	platelet-derived growth factor receptor activity	PDGFRB PDGFRA
5588	0.0051676	collagen type V	COL5A1 COL5A2
31325	0.0056407	positive regulation of cellular metabolic process	ACVRL1 PDGFRA SP100 FOXF2 ANGPT1 EPAS1 FOXF1 TGFB1I1 SPHK1 WNT5A MITF TBX5 TBX3 FGF7 ZEB1 DLC1 NFIC PDGFC ADAM9 HOXA7 IL6ST
51384	0.0056407	response to glucocorticoid stimulus	CDKN1A ADAM9 CCL2 PLAT SLIT2 PTGS1
60548	0.0061362	negative regulation of cell death	CDKN1A ANGPT1 BDNF SPHK1 WNT5A CAT AMIGO2 CCL2 MITF GRIK2 TBX3 CTSB
16477	0.0063682	cell migration	PDGFRB ACVRL1 NRP1 COL5A1 ITGA4 ARID5B CCL2 PLAT SLIT2 LYST
60444	0.0064908	branching involved in mammary gland duct morphogenesis	VDR WNT5A TBX3
1822	0.00678	kidney development	PDGFRB ADAMTS1 ITGA8 PLCE1 ARID5B SLIT2
61138	0.00678	morphogenesis of a branching epithelium	NRP1 FGF7 FOXF1 VDR WNT5A TBX3
16020	0.0072435	membrane	ACVRL1 NRP1 MOXD1 TGFB1I1 GRIK2 SYNE1 EPS8 LGALS3 GLIPR1 SGCD SCN9A SLC16A7 PLCE1 OLR1 MFSD1 TSPO SVEP1 SYNPO SLC16A4 TNS2 CTSB PDGFRB ABCC3 PDGFRA ANXA2 ITGA4 SPHK1 SLC30A4 EMP1 LMO7 EMP3 OSMR MR1 PRSS12 TM4SF1 ANO3 BACE1 TBC1D2 ADAM12 CDH11 CAT PLSCR4 S100A6 MXRA8 ITGA8 ADAM9 KDELR3 IL6ST VAMP5 COL15A1 KCNE4 AMIGO2 ATP10D LPAR1 GLT8D2 ATP10A NDRG1 TRHDE PTGS1 CALHM2 DRAM1 PDGFC PLEK2 CD59 SLIT2…
1655	0.0072435	urogenital system development	PDGFRB ADAMTS1 WNT5A ITGA8 PLCE1 ARID5B SLIT2
30324	0.0073823	lung development	PDGFRA FGF7 EPAS1 FOXF1 WNT5A TBX5
51093	0.007496	negative regulation of developmental process	NRP1 ZEB1 BDNF TGFB1I1 WNT5A CCL2 HOXA7 TBX5 ASPN TBX3
30336	0.007496	negative regulation of cell migration	ACVRL1 DLC1 SLIT2 HOXA7 TBX5
34341	0.007496	response to interferon-gamma	SP100 VDR WNT5A
31960	0.0075657	response to corticosteroid stimulus	CDKN1A ADAM9 CCL2 PLAT SLIT2 PTGS1
45137	0.0078743	development of primary sexual characteristics	PDGFRA FGF7 ANGPT1 ADAMTS1 WNT5A SLIT2 TBX3
30323	0.0082721	respiratory tube development	PDGFRA FGF7 EPAS1 FOXF1 WNT5A TBX5
31667	0.0084018	response to nutrient levels	SP100 WNT5B ANGPT1 VDR SPHK1 WNT5A SLC30A4 CCL2 IL6ST
5624	0.0087472	membrane fraction	ABCC3 SPHK1 WNT5A EMP1 GRIK2 PTGS1 EPS8 RGS4 BACE1 PPP1R3C GLRB DLC1 SLC16A7 PLCE1 OLR1 CD59 SLIT2 SLC16A4
51547	0.0087472	regulation of keratinocyte migration	FGF7 ADAM9
51549	0.0087472	positive regulation of keratinocyte migration	FGF7 ADAM9
35140	0.0087472	arm morphogenesis	TBX5 TBX3
35117	0.0087472	embryonic arm morphogenesis	TBX5 TBX3
43116	0.0087472	negative regulation of vascular permeability	ANGPT1 SLIT2
2685	0.0087615	regulation of leukocyte migration	WNT5A CCL2 SLIT2 HOXA7
51781	0.0087615	positive regulation of cell division	FGF5 FGF7 PDGFC CAT
7423	0.0087807	sensory organ development	PDGFRA ZEB1 WNT5B COL5A1 BDNF WNT5A COL5A2 ITGA8 MITF
23036	0.0087807	initiation of signal transduction	SP100 TRADD CCL2 SLIT2 IL6ST
7178	0.0087807	transmembrane receptor protein serine/threonine kinase signaling pathway	ACVRL1 GREM2 COL1A2 TGFB1I1 ADAM9 CCL2
23049	0.0087807	signal initiation by protein/peptide mediator	SP100 TRADD CCL2 SLIT2 IL6ST
23038	0.0087807	signal initiation by diffusible mediator	SP100 TRADD CCL2 SLIT2 IL6ST
40013	0.009227	negative regulation of locomotion	ACVRL1 DLC1 SLIT2 HOXA7 TBX5
9893	0.009227	positive regulation of metabolic process	ACVRL1 PDGFRA SP100 FOXF2 ANGPT1 EPAS1 FOXF1 TGFB1I1 SPHK1 WNT5A MITF TBX5 TBX3 FGF7 ZEB1 DLC1 NFIC PDGFC ADAM9 HOXA7 IL6ST
42060	0.009402	wound healing	ACVRL1 PDGFRA FGF7 COL5A1 WNT5A PLSCR4 PLAT CD59
8201	0.0099082	heparin binding	FGF7 POSTN COL5A1 ADAMTS1 CCL2 SLIT2
10594	0.0099421	regulation of endothelial cell migration	ACVRL1 ANGPT1 WNT5A SLIT2
