# Supplementary material for: Characterization of Endoplasmic Reticulum (ER) in Human Pluripotent Stem Cells Revealed Increased Susceptibility to Cell Death upon ER Stress
Source: Cells. 2020 Apr 26;9(5):1078. doi: 10.3390/cells9051078 (PMC7291192; doi:10.3390/cells9051078)
Supplement: Supplementary file 1 [file cells-09-01078-s001.zip › Supplementary_Table_S2.xlsx]

## Sheet: Supplementary Table S1
Supplementary Table S2. Functional enrichment of cluster ii
GO ID	adjustedPValue	Description	Gene symbol
5576	9.8684e-23	extracellular region	ECM1 ELN SERPINE1 WFDC1 FGF1 ADAMTS5 EFEMP2 LGALS1 CASP1 TIMP3 EMILIN1 PRSS3 SRGN ANXA1 SERPINB2 IGFBP5 MMP1 IGFBP3 MMP3 PSG1 PSG3 PSG2 PDCD1LG2 OLFM4 DKK1 DCN EREG PSG9 MMP12 GREM1 PSG5 LOX NOV PSG4 PAPPA PSG7 PSG6 COL8A1 COL6A3 MASP1 ENG PTGFR CFH SEMA3C NTN4 LY96 LTBP2 TNFRSF11B THBS1 FBLN5 SRPX2 ABI3BP APOD IGFBP7 APOL3 CPA4 LAMB3 F10 LUM VEGFC SULF1 COL1A1 MFAP5 IL6 COL3A1 FAP ITGBL1 PTX3 CD…
44421	7.0908e-22	extracellular region part	ECM1 ELN SERPINE1 WFDC1 FGF1 ADAMTS5 EFEMP2 LGALS1 TIMP3 EMILIN1 PRSS3 SRGN SERPINB2 IGFBP5 MMP1 IGFBP3 MMP3 OLFM4 DCN EREG MMP12 GREM1 LOX NOV COL8A1 COL6A3 MASP1 ENG CFH SEMA3C NTN4 LY96 LTBP2 TNFRSF11B THBS1 FBLN5 ABI3BP APOD IGFBP7 LAMB3 LUM VEGFC SULF1 COL1A1 MFAP5 IL6 COL3A1 FAP CD248 FMOD FBN1
31012	4.084e-18	extracellular matrix	ECM1 ELN SERPINE1 NTN4 LTBP2 TNFRSF11B FGF1 THBS1 FBLN5 ADAMTS5 EFEMP2 LGALS1 TIMP3 EMILIN1 LAMB3 MMP1 LUM MMP3 DCN COL1A1 MMP12 MFAP5 COL3A1 LOX NOV COL8A1 COL6A3 CD248 FMOD FBN1
5578	5.6381e-16	proteinaceous extracellular matrix	ECM1 ELN NTN4 LTBP2 TNFRSF11B FGF1 FBLN5 ADAMTS5 EFEMP2 LGALS1 TIMP3 EMILIN1 LAMB3 MMP1 LUM MMP3 DCN COL1A1 MMP12 MFAP5 COL3A1 LOX COL8A1 COL6A3 CD248 FMOD FBN1
5615	8.6478e-14	extracellular space	CFH SEMA3C SERPINE1 LY96 WFDC1 LTBP2 FGF1 THBS1 FBLN5 LGALS1 ABI3BP APOD IGFBP7 PRSS3 SRGN SERPINB2 IGFBP5 LUM IGFBP3 MMP3 VEGFC OLFM4 SULF1 DCN EREG COL1A1 GREM1 IL6 COL3A1 LOX FAP COL6A3 MASP1 FMOD FBN1 ENG
48513	1.8163e-12	organ development	OXTR ECM1 FOXE1 ELN SERPINE1 FGF1 HOXA11 ANPEP TIMP3 TGM2 SRGN OSR2 ANXA1 IGFBP5 DKK1 DCN EREG GREM1 LOX NOV COL8A1 COL6A3 CD44 ENG TAGLN SEMA3C SHOX2 TWIST1 PTGS2 HOXD10 THBS1 SRPX2 IFI16 GPNMB TFAP2A CDKN2B LAMB3 PRRX1 CAV2 CAV1 NR2F1 VEGFC NR2F2 TBX2 COL1A1 IL6 COL3A1 FAP PTX3 IL7R FMOD LHX9 FBN1
48731	2.4849e-12	system development	OXTR ECM1 FOXE1 ELN SERPINE1 FGF1 HOXC10 HOXA11 HOXA10 LGALS1 ANPEP TIMP3 TGM2 SRGN OSR2 ANXA1 IGFBP5 DKK1 DCN EREG GREM1 LOX NOV COL8A1 COL6A3 CD44 ENG TAGLN SEMA3C NPR3 SHOX2 NTN4 TWIST1 LTBP2 TNFRSF11B PTGS2 HOXD10 THBS1 SRPX2 IFI16 GPNMB HOXC6 TFAP2A CDKN2B CDKN2C LAMB3 PRRX1 CAV2 CAV1 NR2F1 VEGFC NR2F2 TBX2 COL1A1 IL6 COL3A1 FAP PTX3 IL7R FMOD LHX9 FBN1
48856	1.1451e-11	anatomical structure development	OXTR ECM1 FOXE1 ELN SERPINE1 HSPB2 FGF1 HOXC10 HOXA11 HOXA10 LGALS1 ANPEP CASP1 TIMP3 TGM2 SRGN OSR2 ANXA1 IGFBP5 DKK1 DCN EREG GREM1 LOX NOV COL8A1 COL6A3 CD44 ENG TAGLN SEMA3C NPR3 SHOX2 NTN4 TWIST1 LTBP2 TNFRSF11B PTGS2 HOXD10 THBS1 SRPX2 IFI16 GPNMB HOXC6 TFAP2A CDKN2B CDKN2C LAMB3 PRRX1 CAV2 CAV1 NR2F1 VEGFC NR2F2 TBX2 COL1A1 IL6 COL3A1 FAP PTX3 IL7R FMOD LHX9 FBN1
42127	4.2941e-10	regulation of cell proliferation	ECM1 SERPINE1 NPR3 WFDC1 FGF1 PTGS2 THBS1 HOXC10 GPNMB BDKRB2 IGFBP7 TGM2 OSR2 CDKN2B ANXA1 CDKN2C IGFBP5 PRRX1 CAV2 IGFBP3 CAV1 VEGFC NR2F2 SSTR1 PDCD1LG2 EREG TBX2 MMP12 IL6 FAP TLR4 ENG DDR2
9888	4.3365e-10	tissue development	ECM1 FOXE1 SEMA3C SERPINE1 TWIST1 PTGS2 HOXD10 HOXA11 GPNMB TIMP3 TGM2 TFAP2A SRGN ANXA1 IGFBP5 LAMB3 PRRX1 CAV2 CAV1 VEGFC NR2F2 DKK1 DCN EREG TBX2 COL1A1 GREM1 COL3A1 NOV CD44 ENG
9611	1.0581e-09	response to wounding	CFH SERPINE1 LY96 THBS1 EFEMP2 LGALS1 BDKRB2 TIMP3 APOL3 ANXA1 SERPINB2 F10 MYOF DCN EREG MMP12 IL6 COL3A1 LOX PTX3 MASP1 FMOD TLR4 CD44 MGLL ENG
7275	1.3985e-09	multicellular organismal development	OXTR ECM1 FOXE1 ELN SERPINE1 FGF1 HOXC10 HOXA11 HOXA10 LGALS1 ANPEP TIMP3 TGM2 SRGN OSR2 ANXA1 IGFBP5 DKK1 DCN EREG GREM1 LOX NOV COL8A1 COL6A3 CD44 ENG TAGLN SEMA3C NPR3 SHOX2 NTN4 TWIST1 LTBP2 TNFRSF11B PTGS2 HOXD10 THBS1 SRPX2 IFI16 GPNMB IGFBP7 APOL3 HOXC6 TFAP2A CDKN2B CDKN2C LAMB3 PRRX1 CAV2 CAV1 NR2F1 VEGFC NR2F2 TBX2 COL1A1 IL6 COL3A1 FAP PTX3 IL7R FMOD LHX9 FBN1
32502	1.856e-09	developmental process	OXTR ECM1 FOXE1 ELN SERPINE1 HSPB2 FGF1 HOXC10 HOXA11 HOXA10 LGALS1 ANPEP CASP1 TIMP3 TGM2 SRGN OSR2 ANXA1 IGFBP5 DKK1 DCN EREG GREM1 LOX NOV PAPPA COL8A1 COL6A3 CD44 ENG TAGLN SEMA3C NPR3 SHOX2 NTN4 TWIST1 LTBP2 TNFRSF11B PTGS2 HOXD10 THBS1 SRPX2 IFI16 GPNMB IGFBP7 APOL3 HOXC6 TFAP2A CDKN2B CDKN2C LAMB3 PRRX1 CAV2 CAV1 NR2F1 VEGFC NR2F2 TBX2 COL1A1 IL6 COL3A1 FAP PTX3 IL7R FMOD LHX9 FBN1
6950	8.2222e-09	response to stress	OXTR CFH SERPINE1 HSPB7 HSPB2 NTN4 LY96 HSPB3 FGF1 PTGS2 THBS1 EFEMP2 LGALS1 IFI16 TMEM204 CASP1 BDKRB2 TIMP3 IGFBP7 NLRP1 APOL3 ANXA1 SERPINB2 F10 IL1R1 CAV1 MYOF DIO2 PSG3 DCN KLF2 EREG PSG9 COL1A1 MMP12 IL6 COL3A1 LOX PSG4 PTX3 MASP1 FMOD TLR4 CD44 MGLL ENG
1568	8.2222e-09	blood vessel development	SEMA3C PRRX1 CAV1 VEGFC NR2F2 FGF1 THBS1 EREG COL1A1 COL3A1 SRPX2 LOX FAP ANPEP COL8A1 CD44 TGM2 ENG
9653	1.1901e-08	anatomical structure morphogenesis	FOXE1 SEMA3C ELN SERPINE1 TWIST1 FGF1 HOXD10 THBS1 HOXC10 HOXA11 HOXA10 SRPX2 ANPEP CASP1 TIMP3 TGM2 TFAP2A OSR2 PRRX1 CAV1 VEGFC NR2F2 DKK1 DCN EREG TBX2 COL1A1 GREM1 NOV FAP COL8A1 PTX3 IL7R FMOD LHX9 CD44 ENG
1944	1.1901e-08	vasculature development	SEMA3C PRRX1 CAV1 VEGFC NR2F2 FGF1 THBS1 EREG COL1A1 COL3A1 SRPX2 LOX FAP ANPEP COL8A1 CD44 TGM2 ENG
7565	1.4056e-08	female pregnancy	OXTR PSG1 PSG3 PSG2 PTGS2 PSG9 PSG5 PSG4 PAPPA PSG7 PSG6 IGFBP7 APOL3
32501	1.7822e-08	multicellular organismal process	OXTR ECM1 FOXE1 ELN SERPINE1 LMOD1 FGF1 HOXC10 HOXA11 HOXA10 EFEMP2 LGALS1 ANPEP CASP1 BDKRB2 TIMP3 PRSS3 TGM2 SRGN OSR2 ANXA1 IGFBP5 IL1R1 MMP1 MYOF MMP3 SSTR1 DKK1 DCN EREG GREM1 LOX NOV COL8A1 COL6A3 TLR4 CD44 ENG SLC22A4 TAGLN SEMA3C NPR3 SHOX2 NTN4 TWIST1 LTBP2 TNFRSF11B PTGS2 HOXD10 THBS1 SRPX2 IFI16 GPNMB IGFBP7 APOL3 HOXC6 TFAP2A CDKN2B CDKN2C LAMB3 F10 PRRX1 CAV2 LUM CAV1 NR2F1 VEGFC NR2…
1501	3.122e-08	skeletal system development	TFAP2A OSR2 ECM1 PRRX1 NPR3 SHOX2 TWIST1 LTBP2 TNFRSF11B PTGS2 HOXD10 HOXC10 HOXA11 HOXA10 COL1A1 COL3A1 GPNMB HOXC6 FBN1
44420	5.4729e-08	extracellular matrix part	COL1A1 MFAP5 EFEMP2 COL3A1 LOX LAMB3 LUM NTN4 COL8A1 TIMP3 COL6A3 FBN1
42060	5.6305e-08	wound healing	SERPINB2 F10 SERPINE1 MYOF DCN EREG MMP12 EFEMP2 IL6 COL3A1 LOX TIMP3 FMOD CD44 ENG
10033	1.6881e-07	response to organic substance	OXTR SELPLG SERPINE1 HSPB7 HSPB2 LY96 WFDC1 TNFRSF11B HSPB3 PTGS2 THBS1 LGALS1 CASP1 TIMP3 IGFBP7 CDKN2B IL1R1 CAV1 MMP3 DIO2 DCN KLF2 EREG COL1A1 IL6 COL3A1 LOX TLR4 CD44
48518	2.2616e-07	positive regulation of biological process	OXTR ECM1 FOXE1 SERPINE1 FGF1 HOXC10 HOXA11 LGALS1 CASP4 CASP1 EMILIN1 TGM2 OSR2 ANXA1 IGFBP3 PDCD1LG2 EREG MMP12 MASP1 NUPR1 TLR4 CD44 ENG DDR2 NFIX CFH PTGS2 HOXD10 THBS1 SRPX2 IFI16 ABLIM3 PLAGL1 NLRP1 APOL3 TFAP2A CDKN2B CDKN2C F10 PRRX1 CAV2 CAV1 VEGFC NR2F2 TBX2 IL6 FAP PTX3 IL7R
8285	2.2813e-07	negative regulation of cell proliferation	CDKN2B CDKN2C IGFBP5 CAV2 IGFBP3 CAV1 WFDC1 NR2F2 SSTR1 PDCD1LG2 PTGS2 THBS1 EREG IL6 GPNMB FAP BDKRB2 IGFBP7 ENG
48522	2.6866e-07	positive regulation of cellular process	OXTR ECM1 NFIX FOXE1 SERPINE1 FGF1 PTGS2 HOXD10 THBS1 HOXC10 HOXA11 LGALS1 SRPX2 IFI16 ABLIM3 PLAGL1 CASP4 CASP1 EMILIN1 NLRP1 APOL3 TGM2 OSR2 CDKN2B ANXA1 CDKN2C F10 PRRX1 CAV2 IGFBP3 CAV1 VEGFC NR2F2 PDCD1LG2 EREG TBX2 MMP12 IL6 FAP PTX3 NUPR1 IL7R TLR4 CD44 ENG DDR2
61061	3.0392e-07	muscle structure development	TAGLN IGFBP5 SEMA3C CAV2 CAV1 HSPB2 TWIST1 NR2F2 HOXD10 DCN TBX2 LGALS1 FAP CASP1 COL6A3 ENG
19838	3.1354e-07	growth factor binding	COL1A1 COL3A1 IGFBP5 NOV IL1R1 IGFBP3 LTBP2 IGFBP7 IL7R THBS1 ENG
48519	9.4913e-07	negative regulation of biological process	ECM1 NFIX FOXE1 SERPINE1 TWIST1 WFDC1 TNFRSF11B PTGS2 THBS1 NT5E LGALS1 GPNMB PLAGL1 BDKRB2 TIMP3 IGFBP7 SRGN CDKN2B ANXA1 SERPINB2 CDKN2C IGFBP5 PRRX1 CAV2 IGFBP3 CAV1 NR2F1 NR2F2 SSTR1 PDCD1LG2 DKK1 KLF2 EREG TBX2 COL1A1 GREM1 IL6 COL3A1 FAP CLIP4 MASP1 IL7R TLR4 CD44 ENG
42221	1.0868e-06	response to chemical stimulus	OXTR SELPLG SEMA3C MVP SERPINE1 HSPB7 HSPB2 LY96 WFDC1 TNFRSF11B HSPB3 PTGS2 THBS1 LGALS1 HSD17B2 CASP1 BDKRB2 TIMP3 IGFBP7 CDKN2B IL1R1 CAV1 MMP3 DIO2 VEGFC SSTR1 DCN KLF2 EREG COL1A1 MMP12 IL6 COL3A1 LOX TLR4 CD44 ENG
51704	1.1523e-06	multi-organism process	PTGFR OXTR SERPINE1 LY96 PTGS2 IFI16 ANPEP CASP1 IGFBP7 APOL3 MMP1 CAV1 DIO2 PSG1 PSG3 PSG2 DCN PSG9 IL6 PSG5 PSG4 PAPPA PSG7 PSG6 PTX3 TLR4
48514	1.3278e-06	blood vessel morphogenesis	SEMA3C PRRX1 CAV1 VEGFC NR2F2 FGF1 THBS1 EREG SRPX2 FAP ANPEP COL8A1 TGM2 ENG
48870	2.7802e-06	cell motility	SELPLG FOXE1 SEMA3C PSG1 NR2F1 TWIST1 VEGFC PSG2 NR2F2 THBS1 IL6 SRPX2 FAP PRSS3 CD44 ENG
51674	2.7802e-06	localization of cell	SELPLG FOXE1 SEMA3C PSG1 NR2F1 TWIST1 VEGFC PSG2 NR2F2 THBS1 IL6 SRPX2 FAP PRSS3 CD44 ENG
51239	2.8214e-06	regulation of multicellular organismal process	OXTR ECM1 SERPINE1 HSPB7 NTN4 TWIST1 TNFRSF11B FGF1 PTGS2 THBS1 HOXA11 LGALS1 SRPX2 CASP1 BDKRB2 TFAP2A SRGN CDKN2B IGFBP3 CAV1 VEGFC DKK1 KLF2 EREG GREM1 IL6 FAP CLIP4 IL7R TLR4
48736	2.8732e-06	appendage development	HOXA10 GREM1 SEMA3C PRRX1 TWIST1 NR2F2 DKK1 HOXD10 HOXC10 HOXA11
60173	2.8732e-06	limb development	HOXA10 GREM1 SEMA3C PRRX1 TWIST1 NR2F2 DKK1 HOXD10 HOXC10 HOXA11
10647	3.5051e-06	positive regulation of cell communication	OXTR ECM1 CDKN2B F10 PRRX1 CAV2 CAV1 PTGS2 THBS1 EREG IL6 LGALS1 CASP1 TLR4 CD44 APOL3 TGM2 ENG
16477	3.6098e-06	cell migration	SELPLG FOXE1 SEMA3C PSG1 NR2F1 TWIST1 VEGFC PSG2 NR2F2 THBS1 IL6 FAP PRSS3 CD44 ENG
50793	4.3488e-06	regulation of developmental process	OXTR ECM1 SERPINE1 NTN4 TWIST1 TNFRSF11B FGF1 PTGS2 THBS1 HOXA11 LGALS1 SRPX2 TFAP2A SRGN CDKN2B IGFBP3 CAV1 VEGFC DKK1 EREG GREM1 IL6 RHOJ IL7R TLR4
9887	5.8547e-06	organ morphogenesis	TFAP2A OSR2 FOXE1 SEMA3C PRRX1 ELN TWIST1 VEGFC HOXD10 DCN HOXA11 EREG TBX2 COL1A1 GREM1 NOV PTX3 FMOD LHX9 CD44 TGM2 ENG
42493	6.7402e-06	response to drug	OXTR SEMA3C CAV1 MVP WFDC1 VEGFC TNFRSF11B PTGS2 THBS1 MMP12 LGALS1 LOX CASP1 BDKRB2
48545	1.008e-05	response to steroid hormone stimulus	OXTR CAV1 SERPINE1 WFDC1 TNFRSF11B PTGS2 THBS1 COL1A1 IL6 LOX TIMP3 IGFBP7 TLR4
1937	1.008e-05	negative regulation of endothelial cell proliferation	CAV2 CAV1 NR2F2 THBS1 ENG
35107	1.9834e-05	appendage morphogenesis	HOXA10 GREM1 SEMA3C PRRX1 TWIST1 DKK1 HOXD10 HOXC10 HOXA11
35108	1.9834e-05	limb morphogenesis	HOXA10 GREM1 SEMA3C PRRX1 TWIST1 DKK1 HOXD10 HOXC10 HOXA11
42327	2.0196e-05	positive regulation of phosphorylation	IL6 FAP CAV1 VEGFC FGF1 TLR4 THBS1 CD44 EREG ENG
48646	2.1212e-05	anatomical structure formation involved in morphogenesis	TFAP2A SEMA3C TWIST1 VEGFC FGF1 THBS1 EREG TBX2 COL1A1 SRPX2 ANPEP CASP1 COL8A1 CD44 TGM2 ENG
6928	2.1691e-05	cellular component movement	ANXA1 SELPLG FOXE1 SEMA3C PSG1 NR2F1 TWIST1 VEGFC PSG2 NR2F2 PTGS2 THBS1 IL6 SRPX2 FAP PRSS3 CD44 ENG
10562	2.2981e-05	positive regulation of phosphorus metabolic process	IL6 FAP CAV1 VEGFC FGF1 TLR4 THBS1 CD44 EREG ENG
45937	2.2981e-05	positive regulation of phosphate metabolic process	IL6 FAP CAV1 VEGFC FGF1 TLR4 THBS1 CD44 EREG ENG
35468	2.3362e-05	positive regulation of signaling pathway	ECM1 CDKN2B F10 PRRX1 CAV2 CAV1 THBS1 EREG IL6 LGALS1 CASP1 TLR4 CD44 APOL3 TGM2 ENG
5581	2.9174e-05	collagen	COL1A1 COL3A1 LOX LUM COL8A1 COL6A3
34097	3.0142e-05	response to cytokine stimulus	OXTR CDKN2B COL3A1 SELPLG IL1R1 SERPINE1 MMP3 PTGS2 KLF2
5201	3.6951e-05	extracellular matrix structural constituent	COL1A1 MFAP5 EFEMP2 COL3A1 LUM ELN EMILIN1 FBN1
7517	4.1326e-05	muscle organ development	TAGLN IGFBP5 SEMA3C CAV2 CAV1 TWIST1 COL6A3 NR2F2 HOXD10 DCN ENG TBX2
50896	5.1927e-05	response to stimulus	OXTR SERPINE1 HSPB7 HSPB2 WFDC1 HSPB3 FGF1 EFEMP2 LGALS1 CASP1 BDKRB2 TIMP3 ANXA1 SERPINB2 IL1R1 MYOF MMP3 DIO2 PSG3 SSTR1 PDCD1LG2 DCN EREG PSG9 MMP12 LOX PSG4 OAS2 MASP1 TLR4 CD44 MGLL ENG SELPLG CFH SEMA3C MVP NTN4 LY96 TNFRSF11B PTGS2 HOXD10 THBS1 IFI16 TMEM204 HSD17B2 IGFBP7 NLRP1 APOL3 CDKN2B F10 CAV1 VEGFC KLF2 COL1A1 IL6 COL3A1 PTX3 IL7R FMOD
5518	5.3079e-05	collagen binding	SRGN LUM THBS1 DCN CD44 DDR2
35113	5.8721e-05	embryonic appendage morphogenesis	HOXA10 GREM1 PRRX1 TWIST1 DKK1 HOXD10 HOXC10 HOXA11
30326	5.8721e-05	embryonic limb morphogenesis	HOXA10 GREM1 PRRX1 TWIST1 DKK1 HOXD10 HOXC10 HOXA11
48523	6.0284e-05	negative regulation of cellular process	NFIX FOXE1 SERPINE1 TWIST1 WFDC1 PTGS2 THBS1 LGALS1 GPNMB PLAGL1 BDKRB2 TIMP3 IGFBP7 SRGN CDKN2B ANXA1 SERPINB2 CDKN2C IGFBP5 PRRX1 CAV2 IGFBP3 CAV1 NR2F1 NR2F2 SSTR1 PDCD1LG2 DKK1 EREG TBX2 COL1A1 GREM1 IL6 FAP CLIP4 TLR4 CD44 ENG
9954	6.0284e-05	proximal/distal pattern formation	HOXA10 GREM1 HOXD10 HOXC10 HOXA11
32101	6.5287e-05	regulation of response to external stimulus	GREM1 IL6 NT5E CAV1 SERPINE1 VEGFC MASP1 PTGS2 TLR4 THBS1 TGM2
2682	7.7498e-05	regulation of immune system process	CFH CAV1 SERPINE1 VEGFC PDCD1LG2 THBS1 EREG GREM1 IL6 COL3A1 FAP CLIP4 MASP1 IL7R TLR4 CD44
2683	7.7498e-05	negative regulation of immune system process	GREM1 COL3A1 FAP CLIP4 MASP1 PDCD1LG2 IL7R THBS1
9408	7.7498e-05	response to heat	HSPB7 MYOF HSPB2 IGFBP7 HSPB3 FGF1 THBS1
1817	0.00010589	regulation of cytokine production	SRGN IL6 FAP SERPINE1 CLIP4 CASP1 PTGS2 TLR4 THBS1 KLF2 EREG
48660	0.00011059	regulation of smooth muscle cell proliferation	IL6 IGFBP5 IGFBP3 PTGS2 TGM2 EREG
40011	0.00012286	locomotion	SELPLG FOXE1 SEMA3C PSG1 NR2F1 TWIST1 VEGFC PSG2 NR2F2 THBS1 IL6 SRPX2 FAP PRSS3 CD44 ENG
60537	0.0001243	muscle tissue development	IGFBP5 SEMA3C CAV2 CAV1 NR2F2 HOXD10 DCN ENG TBX2
9266	0.0001243	response to temperature stimulus	HSPB7 MYOF DIO2 HSPB2 IGFBP7 HSPB3 FGF1 THBS1
18149	0.0001243	peptide cross-linking	COL3A1 ANXA1 THBS1 DCN TGM2
7584	0.00012648	response to nutrient	COL1A1 CDKN2B CAV1 HSD17B2 TIMP3 TNFRSF11B IGFBP7 SSTR1 PTGS2 CD44
5102	0.00013943	receptor binding	ANXA1 SELPLG SEMA3C IL1R1 CAV2 CAV1 VEGFC TNFRSF11B FGF1 DKK1 THBS1 FBLN5 EREG GREM1 ADAMTS5 IL6 COL3A1 SRPX2 NOV GPNMB FAP BDKRB2 APOL3 ENG
51094	0.00014262	positive regulation of developmental process	TFAP2A OXTR ECM1 CDKN2B IGFBP3 SERPINE1 VEGFC FGF1 PTGS2 THBS1 HOXA11 IL6 SRPX2 IL7R
1936	0.00014711	regulation of endothelial cell proliferation	ECM1 CAV2 CAV1 NR2F2 THBS1 ENG
22603	0.00014863	regulation of anatomical structure morphogenesis	TFAP2A ECM1 SERPINE1 NTN4 TNFRSF11B FGF1 PTGS2 THBS1 HOXA11 GREM1 IL6 SRPX2 RHOJ
6952	0.00014996	defense response	ANXA1 CFH IL1R1 SERPINE1 NTN4 LY96 PSG3 THBS1 PSG9 IL6 PSG4 BDKRB2 PTX3 MASP1 NLRP1 TLR4 CD44 MGLL APOL3
43536	0.00014996	positive regulation of blood vessel endothelial cell migration	SRPX2 VEGFC PTGS2 THBS1
30198	0.00015818	extracellular matrix organization	COL1A1 COL3A1 LOX LUM TNFRSF11B EMILIN1 DCN ENG
2688	0.00016263	regulation of leukocyte chemotaxis	GREM1 IL6 SERPINE1 VEGFC THBS1
30334	0.00016486	regulation of cell migration	GREM1 IL6 SRPX2 IGFBP5 F10 IGFBP3 SERPINE1 VEGFC NR2F2 PTGS2 THBS1
48583	0.00022072	regulation of response to stimulus	CFH CAV1 SERPINE1 VEGFC PTGS2 THBS1 EREG GREM1 IL6 NT5E COL3A1 CASP1 MASP1 IL7R TLR4 CD44 TGM2
50840	0.00022403	extracellular matrix binding	ECM1 LGALS1 NTN4 THBS1 DCN
50789	0.00023451	regulation of biological process	OXTR ECM1 CLIC3 FOXE1 SERPINE1 HSPB7 WFDC1 FGF1 HOXC10 HOXA11 HOXA10 LGALS1 CASP4 CASP1 BDKRB2 TIMP3 EMILIN1 TGM2 SRGN OSR2 PTGIR ANXA1 SERPINB2 IGFBP5 IL1R1 IGFBP3 DIO2 SSTR1 PDCD1LG2 DKK1 EREG MMP12 APBB1IP GREM1 INPP4B GPRC5A NOV CLIP4 RHOJ MASP1 NUPR1 TLR4 CD44 ENG DDR2 NFIX PDE1C CFH NPR3 SHOX2 NTN4 TWIST1 LY96 TNFRSF11B PTGS2 HOXD10 THBS1 NT5E SRPX2 IFI16 GPNMB ABLIM3 PLAGL1 ZNF703 IGFBP7 N…
48729	0.00028274	tissue morphogenesis	TFAP2A COL1A1 GREM1 FOXE1 NOV SEMA3C TWIST1 VEGFC CD44 HOXA11 TGM2 ENG
42326	0.00029308	negative regulation of phosphorylation	CDKN2B CDKN2C IGFBP3 CAV1 BDKRB2 ENG
51270	0.00039981	regulation of cellular component movement	GREM1 IL6 SRPX2 IGFBP5 F10 IGFBP3 SERPINE1 VEGFC NR2F2 PTGS2 THBS1
60429	0.00040802	epithelium development	TFAP2A ANXA1 SEMA3C TWIST1 VEGFC NR2F2 HOXA11 EREG GREM1 NOV CD44 TGM2 ENG
40012	0.00040802	regulation of locomotion	GREM1 IL6 SRPX2 IGFBP5 F10 IGFBP3 SERPINE1 VEGFC NR2F2 PTGS2 THBS1
45936	0.00040802	negative regulation of phosphate metabolic process	CDKN2B CDKN2C IGFBP3 CAV1 BDKRB2 ENG
10955	0.00040802	negative regulation of protein maturation by peptide bond cleavage	SERPINE1 MASP1 THBS1
48598	0.00040802	embryonic morphogenesis	TFAP2A OSR2 FOXE1 PRRX1 TWIST1 VEGFC DKK1 HOXD10 HOXC10 HOXA11 HOXA10 GREM1 ENG
10563	0.00040802	negative regulation of phosphorus metabolic process	CDKN2B CDKN2C IGFBP3 CAV1 BDKRB2 ENG
43236	0.00040802	laminin binding	ECM1 LGALS1 NTN4 THBS1
32103	0.00041493	positive regulation of response to external stimulus	IL6 SERPINE1 VEGFC PTGS2 TLR4 THBS1 TGM2
9986	0.00043509	cell surface	F10 IL1R1 CAV2 CAV1 LAYN SULF1 THBS1 GREM1 LGALS1 IL7R TLR4 CD44 ENG
14706	0.00045102	striated muscle tissue development	IGFBP5 SEMA3C CAV2 CAV1 NR2F2 HOXD10 DCN TBX2
31214	0.0004809	biomineral formation	COL1A1 SRGN ECM1 GPNMB PTGS2
50727	0.00049767	regulation of inflammatory response	IL6 NT5E SERPINE1 MASP1 PTGS2 TLR4 TGM2
30247	0.00051276	polysaccharide binding	GPNMB FAP LAYN PTX3 FGF1 THBS1 DCN CD44 ENG
1871	0.00051276	pattern binding	GPNMB FAP LAYN PTX3 FGF1 THBS1 DCN CD44 ENG
2009	0.00053742	morphogenesis of an epithelium	TFAP2A GREM1 NOV SEMA3C TWIST1 VEGFC CD44 HOXA11 TGM2 ENG
8284	0.00056316	positive regulation of cell proliferation	OSR2 ECM1 PRRX1 VEGFC PDCD1LG2 FGF1 PTGS2 HOXC10 EREG TBX2 MMP12 IL6 TLR4 TGM2 DDR2
2237	0.00056316	response to molecule of bacterial origin	IL6 SERPINE1 DIO2 CASP1 LY96 PTGS2 TLR4 DCN
9628	0.00056316	response to abiotic stimulus	CAV1 HSPB7 MYOF DIO2 HSPB2 HSPB3 FGF1 THBS1 DCN COL1A1 COL3A1 BDKRB2 TIMP3 IGFBP7
42325	0.00058822	regulation of phosphorylation	CDKN2B CDKN2C IGFBP3 CAV1 VEGFC NR2F2 FGF1 THBS1 EREG IL6 SRPX2 FAP BDKRB2 TLR4 CD44 ENG
65007	0.00061441	biological regulation	OXTR ECM1 CLIC3 FOXE1 SERPINE1 HSPB7 WFDC1 FGF1 HOXC10 HOXA11 HOXA10 EFEMP2 LGALS1 CASP4 CASP1 BDKRB2 TIMP3 EMILIN1 TGM2 SRGN OSR2 PTGIR ANXA1 SERPINB2 IGFBP5 IL1R1 IGFBP3 DIO2 SSTR1 PDCD1LG2 DKK1 EREG MMP12 APBB1IP GREM1 INPP4B GPRC5A NOV CLIP4 RHOJ MASP1 NUPR1 TLR4 CD44 ENG DDR2 SLC22A4 NFIX PDE1C CFH NPR3 SHOX2 NTN4 TWIST1 LY96 TNFRSF11B PTGS2 HOXD10 THBS1 NT5E SRPX2 IFI16 GPNMB ABLIM3 PLAGL1 …
14912	0.00061441	negative regulation of smooth muscle cell migration	IGFBP5 IGFBP3 SERPINE1
44236	0.00064641	multicellular organismal metabolic process	COL1A1 COL3A1 FAP MMP1 MMP3
7519	0.00067572	skeletal muscle tissue development	IGFBP5 CAV2 CAV1 NR2F2 HOXD10 DCN
33135	0.00068152	regulation of peptidyl-serine phosphorylation	IL6 CAV1 BDKRB2 CD44
2685	0.00071381	regulation of leukocyte migration	GREM1 IL6 SERPINE1 VEGFC THBS1
51241	0.00076737	negative regulation of multicellular organismal process	SRGN IL6 ECM1 SERPINE1 TNFRSF11B PTGS2 TLR4 THBS1 KLF2
6954	0.00076737	inflammatory response	IL6 ANXA1 CFH BDKRB2 LY96 PTX3 MASP1 TLR4 THBS1 CD44 MGLL APOL3
2684	0.00076737	positive regulation of immune system process	IL6 CFH CAV1 SERPINE1 VEGFC MASP1 PDCD1LG2 IL7R TLR4 THBS1 EREG
30336	0.00076737	negative regulation of cell migration	GREM1 IGFBP5 IGFBP3 SERPINE1 NR2F2 THBS1
50729	0.00076737	positive regulation of inflammatory response	IL6 SERPINE1 PTGS2 TLR4 TGM2
60538	0.00076737	skeletal muscle organ development	IGFBP5 CAV2 CAV1 NR2F2 HOXD10 DCN
61138	0.00082267	morphogenesis of a branching epithelium	GREM1 NOV SEMA3C CD44 HOXA11 TGM2 ENG
48584	0.00083617	positive regulation of response to stimulus	IL6 CFH SERPINE1 CASP1 VEGFC MASP1 PTGS2 TLR4 THBS1 TGM2 EREG
10594	0.00084211	regulation of endothelial cell migration	SRPX2 VEGFC NR2F2 PTGS2 THBS1
10740	0.00084479	positive regulation of intracellular protein kinase cascade	IL6 ECM1 LGALS1 F10 CASP1 TLR4 THBS1 CD44 APOL3 TGM2
61134	0.00084479	peptidase regulator activity	SERPINB2 CAV1 SERPINE1 CASP1 WFDC1 TIMP3 COL6A3 NLRP1 SERPINB7
50795	0.00084479	regulation of behavior	GREM1 IL6 SERPINE1 CASP1 VEGFC THBS1
32879	0.00084756	regulation of localization	SRGN OXTR ANXA1 IGFBP5 F10 IGFBP3 CAV1 SERPINE1 VEGFC NR2F2 PTGS2 THBS1 GREM1 IL6 SRPX2 FAP CASP1 PTX3 TLR4
19220	0.00084756	regulation of phosphate metabolic process	CDKN2B CDKN2C IGFBP3 CAV1 VEGFC NR2F2 FGF1 THBS1 EREG IL6 SRPX2 FAP BDKRB2 TLR4 CD44 ENG
51174	0.00084756	regulation of phosphorus metabolic process	CDKN2B CDKN2C IGFBP3 CAV1 VEGFC NR2F2 FGF1 THBS1 EREG IL6 SRPX2 FAP BDKRB2 TLR4 CD44 ENG
43535	0.0008806	regulation of blood vessel endothelial cell migration	SRPX2 VEGFC PTGS2 THBS1
45766	0.00088765	positive regulation of angiogenesis	ECM1 SRPX2 SERPINE1 PTGS2 THBS1
1819	0.00091147	positive regulation of cytokine production	IL6 SERPINE1 CASP1 PTGS2 TLR4 THBS1 EREG
30154	0.00096049	cell differentiation	SEMA3C NTN4 TWIST1 FGF1 HOXD10 HOXC10 HOXA11 LGALS1 IFI16 GPNMB ANPEP CASP1 CDKN2B ANXA1 CDKN2C LAMB3 CAV2 CAV1 NR2F1 VEGFC NR2F2 DKK1 EREG TBX2 COL1A1 IL6 FAP PAPPA PTX3 IL7R CD44 ENG
9967	0.00099303	positive regulation of signal transduction	IL6 ECM1 LGALS1 F10 CAV1 CASP1 TLR4 THBS1 CD44 APOL3 TGM2
40013	0.00099453	negative regulation of locomotion	GREM1 IGFBP5 IGFBP3 SERPINE1 NR2F2 THBS1
9719	0.00099453	response to endogenous stimulus	OXTR CAV1 SERPINE1 MMP3 WFDC1 TNFRSF11B PTGS2 THBS1 EREG COL1A1 IL6 LOX TIMP3 IGFBP7 TLR4
51271	0.00099453	negative regulation of cellular component movement	GREM1 IGFBP5 IGFBP3 SERPINE1 NR2F2 THBS1
2690	0.00099654	positive regulation of leukocyte chemotaxis	IL6 SERPINE1 VEGFC THBS1
22414	0.0010182	reproductive process	PTGFR OXTR IL1R1 CAV1 PSG1 PSG3 PSG2 PTGS2 EREG HOXA10 PSG9 PSG5 PSG4 PAPPA PSG7 PSG6 IGFBP7 LHX9 CD44 APOL3
5604	0.0010465	basement membrane	EFEMP2 LAMB3 NTN4 COL8A1 TIMP3 FBN1
3	0.0010565	reproduction	PTGFR OXTR IL1R1 CAV1 PSG1 PSG3 PSG2 PTGS2 EREG HOXA10 PSG9 PSG5 PSG4 PAPPA PSG7 PSG6 IGFBP7 LHX9 CD44 APOL3
9725	0.0010922	response to hormone stimulus	OXTR CAV1 SERPINE1 WFDC1 TNFRSF11B PTGS2 THBS1 EREG COL1A1 IL6 LOX TIMP3 IGFBP7 TLR4
23056	0.0010933	positive regulation of signaling process	IL6 ECM1 LGALS1 F10 CAV1 CASP1 TLR4 THBS1 CD44 APOL3 TGM2
5520	0.0011296	insulin-like growth factor binding	IGFBP5 NOV IGFBP3 IGFBP7
32570	0.0011296	response to progesterone stimulus	OXTR CAV1 TLR4 THBS1
30155	0.0012097	regulation of cell adhesion	COL1A1 LGALS1 SERPINE1 EMILIN1 FGF1 THBS1 TGM2 ENG
5539	0.0012097	glycosaminoglycan binding	GPNMB FAP LAYN FGF1 THBS1 DCN CD44 ENG
48520	0.0012143	positive regulation of behavior	IL6 SERPINE1 CASP1 VEGFC THBS1
14070	0.0012513	response to organic cyclic substance	OXTR CDKN2B LGALS1 CASP1 TIMP3 IGFBP7 PTGS2 CD44
8150	0.0012752	biological_process	OXTR SERPINE1 FGF1 HOXA11 HOXA10 EFEMP2 LGALS1 ANPEP PRSS3 MYOZ2 TGM2 OSR2 IGFBP5 IL1R1 IGFBP3 DIO2 C8ORF4 PSG1 PSG3 PSG2 OLFM4 DKK1 EREG SPOCD1 PSG9 INPP4B PSG5 LOX PSG4 PAPPA PSG7 CLIP4 PSG6 COL8A1 MASP1 ALPK2 NUPR1 SLC22A4 PTGFR PDE1C CFH NPR3 SHOX2 TWIST1 LY96 LTBP2 TNFRSF11B COX7A1 FBLN5 ZNF703 APOD IGFBP7 NLRP1 CPA4 HOXC6 TFAP2A CAV2 CAV1 NR2F1 DCLK2 NR2F2 COL1A1 IL6 P4HA3 TMEM119 ITGBL1 IL…
10595	0.0012817	positive regulation of endothelial cell migration	SRPX2 VEGFC PTGS2 THBS1
5901	0.0013098	caveola	SDPR CAV2 CAV1 MYOF PTGS2
1765	0.0013733	membrane raft assembly	CAV2 CAV1
48869	0.0013733	cellular developmental process	SEMA3C NTN4 TWIST1 FGF1 HOXD10 HOXC10 HOXA11 LGALS1 IFI16 GPNMB ANPEP CASP1 CDKN2B ANXA1 CDKN2C LAMB3 CAV2 CAV1 NR2F1 VEGFC NR2F2 DKK1 EREG TBX2 COL1A1 IL6 FAP PAPPA PTX3 IL7R CD44 ENG
1300	0.0013733	chronological cell aging	SERPINE1 ENG
1525	0.0013733	angiogenesis	SRPX2 ANPEP COL8A1 VEGFC FGF1 THBS1 EREG ENG
70836	0.0013733	caveola assembly	CAV2 CAV1
5583	0.001396	fibrillar collagen	COL1A1 COL3A1 LUM
70613	0.001396	regulation of protein processing	SERPINE1 MASP1 THBS1
10953	0.001396	regulation of protein maturation by peptide bond cleavage	SERPINE1 MASP1 THBS1
31667	0.001396	response to nutrient levels	COL1A1 CDKN2B CAV1 HSD17B2 TIMP3 TNFRSF11B IGFBP7 SSTR1 PTGS2 CD44
22612	0.0014097	gland morphogenesis	NOV SEMA3C CAV1 CD44 TGM2 TBX2
50794	0.0015378	regulation of cellular process	OXTR ECM1 CLIC3 FOXE1 SERPINE1 WFDC1 FGF1 HOXC10 HOXA11 HOXA10 LGALS1 CASP4 CASP1 BDKRB2 TIMP3 EMILIN1 TGM2 SRGN OSR2 PTGIR ANXA1 SERPINB2 IGFBP5 IL1R1 IGFBP3 DIO2 SSTR1 PDCD1LG2 DKK1 EREG MMP12 APBB1IP GREM1 INPP4B GPRC5A NOV CLIP4 RHOJ NUPR1 TLR4 CD44 ENG DDR2 NFIX PDE1C NPR3 SHOX2 TWIST1 LY96 TNFRSF11B PTGS2 HOXD10 THBS1 SRPX2 IFI16 GPNMB ABLIM3 PLAGL1 ZNF703 IGFBP7 NLRP1 APOL3 HOXC6 TFAP2A CD…
32496	0.0015598	response to lipopolysaccharide	SERPINE1 DIO2 CASP1 LY96 PTGS2 TLR4 DCN
30199	0.0016031	collagen fibril organization	COL1A1 COL3A1 LOX LUM
50920	0.0016082	regulation of chemotaxis	GREM1 IL6 SERPINE1 VEGFC THBS1
48706	0.0016736	embryonic skeletal system development	TFAP2A COL1A1 OSR2 PRRX1 HOXD10 HOXC6
70851	0.0016736	growth factor receptor binding	IL6 FAP IL1R1 VEGFC FGF1 EREG
31349	0.0017797	positive regulation of defense response	IL6 SERPINE1 PTGS2 TLR4 TGM2 EREG
43062	0.0017944	extracellular structure organization	COL1A1 COL3A1 LOX LUM TNFRSF11B EMILIN1 DCN ENG
50829	0.0017944	defense response to Gram-negative bacterium	IL6 SERPINE1 TLR4
1934	0.0018395	positive regulation of protein amino acid phosphorylation	IL6 CAV1 VEGFC FGF1 TLR4 CD44 ENG
31347	0.0018494	regulation of defense response	IL6 NT5E SERPINE1 MASP1 PTGS2 TLR4 TGM2 EREG
1763	0.0019151	morphogenesis of a branching structure	GREM1 NOV SEMA3C CD44 HOXA11 TGM2 ENG
50678	0.0019611	regulation of epithelial cell proliferation	MMP12 CDKN2B WFDC1 VEGFC FGF1 EREG
48661	0.0020042	positive regulation of smooth muscle cell proliferation	IL6 PTGS2 TGM2 EREG
9892	0.0020203	negative regulation of metabolic process	CDKN2B NFIX CDKN2C IGFBP5 FOXE1 PRRX1 IGFBP3 CAV1 SERPINE1 NR2F1 TWIST1 NR2F2 THBS1 EREG TBX2 IL6 BDKRB2 TIMP3 MASP1 ENG
9790	0.0020484	embryonic development	TFAP2A OSR2 FOXE1 SEMA3C PRRX1 TWIST1 VEGFC DKK1 HOXD10 HOXC10 HOXA11 HOXA10 COL1A1 GREM1 HOXC6 ENG
10646	0.00216	regulation of cell communication	OXTR ECM1 CDKN2B IGFBP5 F10 PRRX1 CAV2 IGFBP3 CAV1 SERPINE1 PTGS2 DKK1 THBS1 EREG GREM1 IL6 LGALS1 CLIP4 CASP1 TLR4 CD44 APOL3 TGM2 ENG
45765	0.002168	regulation of angiogenesis	IL6 ECM1 SRPX2 SERPINE1 PTGS2 THBS1
32963	0.0021956	collagen metabolic process	COL1A1 COL3A1 MMP1 MMP3
1558	0.0021956	regulation of cell growth	GREM1 CDKN2C IGFBP5 NOV IGFBP3 WFDC1 IGFBP7 CD44 DDR2
51248	0.0021956	negative regulation of protein metabolic process	IGFBP5 IGFBP3 CAV1 SERPINE1 BDKRB2 TIMP3 MASP1 THBS1 ENG
5198	0.0021956	structural molecule activity	KRT81 ANXA1 LAMB3 LUM CAV1 ELN THBS1 KRT33B COL1A1 MFAP5 EFEMP2 COL3A1 NOV PGM5 EMILIN1 FBN1
48585	0.002317	negative regulation of response to stimulus	GREM1 NT5E COL3A1 SERPINE1 MASP1 IL7R CD44
9991	0.0023806	response to extracellular stimulus	COL1A1 CDKN2B CAV1 HSD17B2 TIMP3 TNFRSF11B IGFBP7 SSTR1 PTGS2 CD44
45428	0.0024494	regulation of nitric oxide biosynthetic process	CAV1 PTX3 PTGS2 TLR4
2687	0.0024494	positive regulation of leukocyte migration	IL6 SERPINE1 VEGFC THBS1
30335	0.0025001	positive regulation of cell migration	IL6 SRPX2 F10 SERPINE1 VEGFC PTGS2 THBS1
1932	0.002508	regulation of protein amino acid phosphorylation	IL6 IGFBP3 CAV1 BDKRB2 VEGFC FGF1 TLR4 CD44 ENG
80134	0.002508	regulation of response to stress	IL6 NT5E CAV1 SERPINE1 MASP1 PTGS2 TLR4 THBS1 CD44 TGM2 EREG
10627	0.002758	regulation of intracellular protein kinase cascade	IL6 ECM1 LGALS1 F10 CAV1 CASP1 TLR4 THBS1 CD44 APOL3 TGM2
51050	0.002758	positive regulation of transport	OXTR IL6 ANXA1 FAP CAV1 SERPINE1 CASP1 VEGFC PTX3 TLR4
44259	0.0030424	multicellular organismal macromolecule metabolic process	COL1A1 COL3A1 MMP1 MMP3
43065	0.0030983	positive regulation of apoptosis	CDKN2C IGFBP3 PTGS2 THBS1 IFI16 PLAGL1 CASP4 CASP1 NUPR1 NLRP1 TLR4 CD44 TGM2
10648	0.0030994	negative regulation of cell communication	GREM1 IGFBP5 IGFBP3 CAV1 CLIP4 PTGS2 DKK1 TLR4 THBS1 CD44 ENG
32497	0.0032084	detection of lipopolysaccharide	LY96 TLR4
10757	0.0032084	negative regulation of plasminogen activation	SERPINE1 THBS1
16942	0.0032084	insulin-like growth factor binding protein complex	IGFBP5 IGFBP3
30023	0.0032084	extracellular matrix constituent conferring elasticity	ELN EMILIN1
43068	0.0032084	positive regulation of programmed cell death	CDKN2C IGFBP3 PTGS2 THBS1 IFI16 PLAGL1 CASP4 CASP1 NUPR1 NLRP1 TLR4 CD44 TGM2
43565	0.0032409	sequence-specific DNA binding	OSR2 NFIX FOXE1 PRRX1 SHOX2 NR2F1 NR2F2 HOXD10 HOXC10 KLF2 HOXA11 TBX2 HOXA10 PTX3 LHX9 HOXC6
33138	0.0032643	positive regulation of peptidyl-serine phosphorylation	IL6 CAV1 CD44
9607	0.0032845	response to biotic stimulus	SERPINE1 HSPB7 DIO2 HSPB2 LY96 HSPB3 PTGS2 DCN IL6 IFI16 CASP1 PTX3 TLR4
51240	0.0032845	positive regulation of multicellular organismal process	TFAP2A OXTR IL6 CAV1 SERPINE1 CASP1 PTGS2 TLR4 THBS1 EREG
4857	0.0033498	enzyme inhibitor activity	CDKN2B ANXA1 SERPINB2 CDKN2C SERPINE1 TWIST1 WFDC1 TIMP3 COL6A3 SERPINB7
10942	0.0033826	positive regulation of cell death	CDKN2C IGFBP3 PTGS2 THBS1 IFI16 PLAGL1 CASP4 CASP1 NUPR1 NLRP1 TLR4 CD44 TGM2
3013	0.0033826	circulatory system process	OXTR ELN NPR3 MYOF BDKRB2 VEGFC PTGS2 ENG
51272	0.0033826	positive regulation of cellular component movement	IL6 SRPX2 F10 SERPINE1 VEGFC PTGS2 THBS1
40017	0.0033826	positive regulation of locomotion	IL6 SRPX2 F10 SERPINE1 VEGFC PTGS2 THBS1
8015	0.0033826	blood circulation	OXTR ELN NPR3 MYOF BDKRB2 VEGFC PTGS2 ENG
8217	0.0033826	regulation of blood pressure	OXTR NPR3 BDKRB2 VEGFC PTGS2 ENG
5178	0.0034264	integrin binding	ADAMTS5 COL3A1 GPNMB THBS1 FBLN5
8237	0.0034544	metallopeptidase activity	MMP12 ADAMTS5 FAP MMP1 ANPEP PAPPA MMP3 CPA4
7155	0.003721	cell adhesion	SELPLG LAMB3 OLFM4 THBS1 FBLN5 COL3A1 SRPX2 GPNMB COL8A1 ITGBL1 COL6A3 IGFBP7 PGM5 EMILIN1 CD44 ENG DDR2
22610	0.0037642	biological adhesion	SELPLG LAMB3 OLFM4 THBS1 FBLN5 COL3A1 SRPX2 GPNMB COL8A1 ITGBL1 COL6A3 IGFBP7 PGM5 EMILIN1 CD44 ENG DDR2
50708	0.0038815	regulation of protein secretion	SRGN IL6 FAP CASP1 VEGFC
42981	0.0038815	regulation of apoptosis	ANXA1 SERPINB2 CDKN2C IGFBP3 SERPINE1 PTGS2 THBS1 IL6 LGALS1 IFI16 PLAGL1 CASP4 CASP1 BDKRB2 NUPR1 NLRP1 TLR4 CD44 TGM2
5515	0.0038902	protein binding	OXTR SERPINE1 FGF1 HOXA11 HOXA10 EFEMP2 LGALS1 PRSS3 MYOZ2 TGM2 IGFBP5 IL1R1 IGFBP3 DKK1 EREG LOX SDPR MASP1 SLC22A4 PDE1C NPR3 TWIST1 LY96 LTBP2 TNFRSF11B FBLN5 KRT33B APOD IGFBP7 NLRP1 HOXC6 TFAP2A CAV2 CAV1 KLHDC1 NR2F1 NR2F2 COL1A1 IL6 IL7R LHX9 FBN1 ECM1 CLIC3 HSPB7 LMOD1 HSPB2 ADAMTS5 TRIM4 CASP4 CASP1 BDKRB2 TIMP3 PGM5 EMILIN1 ZNF365 SRGN ANXA1 SGIP1 MYOF PDCD1LG2 DCN GREM1 NOV RHOJ TLR4 C…
51093	0.0041463	negative regulation of developmental process	SRGN IL6 ECM1 CAV1 SERPINE1 TWIST1 TNFRSF11B TLR4 THBS1 EREG
33273	0.0041991	response to vitamin	COL1A1 HSD17B2 TIMP3 IGFBP7 PTGS2 CD44
35466	0.0042601	regulation of signaling pathway	ECM1 CDKN2B IGFBP5 F10 PRRX1 CAV2 CAV1 VEGFC DKK1 THBS1 EREG GREM1 IL6 LGALS1 CLIP4 CASP1 TLR4 CD44 APOL3 TGM2 ENG
43067	0.0042601	regulation of programmed cell death	ANXA1 SERPINB2 CDKN2C IGFBP3 SERPINE1 PTGS2 THBS1 IL6 LGALS1 IFI16 PLAGL1 CASP4 CASP1 BDKRB2 NUPR1 NLRP1 TLR4 CD44 TGM2
34605	0.0044677	cellular response to heat	MYOF FGF1 THBS1
10812	0.0044677	negative regulation of cell-substrate adhesion	COL1A1 LGALS1 THBS1
31960	0.0045573	response to corticosteroid stimulus	COL1A1 IL6 CAV1 SERPINE1 IGFBP7 PTGS2
10941	0.0046248	regulation of cell death	ANXA1 SERPINB2 CDKN2C IGFBP3 SERPINE1 PTGS2 THBS1 IL6 LGALS1 IFI16 PLAGL1 CASP4 CASP1 BDKRB2 NUPR1 NLRP1 TLR4 CD44 TGM2
50878	0.0046259	regulation of body fluid levels	SLC22A4 EFEMP2 IL6 COL3A1 F10 FAP NPR3
48732	0.0047572	gland development	OXTR FOXE1 NOV SEMA3C CAV1 CD44 TGM2 TBX2
9952	0.0047572	anterior/posterior pattern formation	HOXA10 SEMA3C NR2F2 HOXD10 HOXC10 HOXA11 HOXC6
8289	0.0047572	lipid binding	ANXA1 F10 FAP SDPR CAV1 MYOF ALDH1A1 APOD NR2F2 PTGS2 THBS1 APOL3
45785	0.0048095	positive regulation of cell adhesion	LGALS1 EMILIN1 FGF1 THBS1 TGM2
30193	0.0048523	regulation of blood coagulation	CAV1 SERPINE1 TLR4 THBS1
10605	0.0048523	negative regulation of macromolecule metabolic process	NFIX IGFBP5 FOXE1 PRRX1 IGFBP3 CAV1 SERPINE1 NR2F1 TWIST1 NR2F2 THBS1 EREG TBX2 IL6 BDKRB2 TIMP3 MASP1 ENG
45121	0.0048706	membrane raft	FAP SDPR CAV2 CAV1 MYOF PTGS2 TLR4
60445	0.0051362	branching involved in salivary gland morphogenesis	NOV SEMA3C TGM2
1933	0.0052849	negative regulation of protein amino acid phosphorylation	IGFBP3 CAV1 BDKRB2 ENG
10755	0.005313	regulation of plasminogen activation	SERPINE1 THBS1
90050	0.005313	positive regulation of cell migration involved in sprouting angiogenesis	SRPX2 PTGS2
46696	0.005313	lipopolysaccharide receptor complex	LY96 TLR4
50921	0.0057176	positive regulation of chemotaxis	IL6 SERPINE1 VEGFC THBS1
6357	0.0058006	regulation of transcription from RNA polymerase II promoter	TFAP2A NFIX FOXE1 PRRX1 CAV1 NR2F1 TWIST1 NR2F2 HOXD10 TBX2 IL6 ABLIM3 PLAGL1 TCEA3 TLR4 HOXC6 ENG
30728	0.0059203	ovulation	IL1R1 PTGS2 EREG
46717	0.0059203	acid secretion	OXTR ANXA1 BDKRB2
30246	0.0059648	carbohydrate binding	LGALS1 GPNMB FAP LAYN PTX3 CD248 FGF1 THBS1 DCN CD44 ENG
7398	0.0060168	ectoderm development	TFAP2A COL1A1 COL3A1 ANXA1 FOXE1 LAMB3 PTGS2 EREG
32675	0.0061213	regulation of interleukin-6 production	IL6 TLR4 KLF2 EREG
9605	0.006137	response to external stimulus	CDKN2B CAV1 TNFRSF11B SSTR1 PTGS2 DCN COL1A1 IL6 HSD17B2 TIMP3 IGFBP7 TLR4 CD44 ENG
48589	0.0064321	developmental growth	IGFBP5 SERPINE1 TIMP3 PTGS2 HOXA11 EREG
50818	0.0065938	regulation of coagulation	CAV1 SERPINE1 TLR4 THBS1
61041	0.0065938	regulation of wound healing	CAV1 SERPINE1 TLR4 THBS1
43627	0.0066579	response to estrogen stimulus	OXTR CAV1 WFDC1 TIMP3 TNFRSF11B PTGS2
43123	0.0069439	positive regulation of I-kappaB kinase/NF-kappaB cascade	ECM1 LGALS1 CASP1 TLR4 APOL3 TGM2
40007	0.0070309	growth	IGFBP5 SERPINE1 TIMP3 NUPR1 IL7R PTGS2 HOXA11 EREG
4175	0.0070309	endopeptidase activity	MMP12 ADAMTS5 F10 FAP MMP1 PAPPA CASP4 MMP3 CASP1 MASP1 PRSS3
2696	0.0071821	positive regulation of leukocyte activation	IL6 CAV1 PDCD1LG2 IL7R TLR4 THBS1
42035	0.0071915	regulation of cytokine biosynthetic process	IL6 FAP TLR4 THBS1 EREG
35467	0.0073269	negative regulation of signaling pathway	GREM1 IGFBP5 CAV1 CLIP4 DKK1 TLR4 THBS1 CD44 ENG
3002	0.007599	regionalization	HOXA10 GREM1 SEMA3C NR2F2 HOXD10 HOXC10 HOXA11 HOXC6
14910	0.0076557	regulation of smooth muscle cell migration	IGFBP5 IGFBP3 SERPINE1
48705	0.0077054	skeletal system morphogenesis	TFAP2A COL1A1 OSR2 PRRX1 HOXD10 HOXA11
51246	0.007846	regulation of protein metabolic process	IGFBP5 IGFBP3 CAV1 SERPINE1 DIO2 VEGFC FGF1 THBS1 IL6 BDKRB2 TIMP3 MASP1 TLR4 CD44 ENG
60666	0.0078783	dichotomous subdivision of terminal units involved in salivary gland branching	NOV SEMA3C
60841	0.0078783	venous blood vessel development	SEMA3C ENG
1527	0.0078783	microfibril	MFAP5 FBN1
1875	0.0078783	lipopolysaccharide receptor activity	LY96 TLR4
90049	0.0078783	regulation of cell migration involved in sprouting angiogenesis	SRPX2 PTGS2
32964	0.0078783	collagen biosynthetic process	COL1A1 COL3A1
50867	0.008524	positive regulation of cell activation	IL6 CAV1 PDCD1LG2 IL7R TLR4 THBS1
50714	0.0086073	positive regulation of protein secretion	IL6 FAP CASP1 VEGFC
7389	0.0088528	pattern specification process	HOXA10 GREM1 SEMA3C NR2F2 HOXD10 HOXC10 HOXA11 HOXC6 ENG
51049	0.0089871	regulation of transport	SRGN OXTR ANXA1 CAV1 SERPINE1 VEGFC PTGS2 THBS1 IL6 FAP CASP1 PTX3 TLR4
31324	0.0090353	negative regulation of cellular metabolic process	CDKN2B NFIX CDKN2C IGFBP5 FOXE1 PRRX1 IGFBP3 CAV1 NR2F1 TWIST1 NR2F2 EREG TBX2 IL6 BDKRB2 TIMP3 ENG
7162	0.0091863	negative regulation of cell adhesion	COL1A1 LGALS1 SERPINE1 THBS1
