# Supplementary material for: Characterization of Endoplasmic Reticulum (ER) in Human Pluripotent Stem Cells Revealed Increased Susceptibility to Cell Death upon ER Stress
Source: Cells. 2020 Apr 26;9(5):1078. doi: 10.3390/cells9051078 (PMC7291192; doi:10.3390/cells9051078)
Supplement: Supplementary file 1 [file cells-09-01078-s001.zip › Supplementary_Table_S3.xlsx]

## Sheet: Supplementary Table S3
Supplementary Table S3. Functional enrichment of cluster iii
GO ID	adjustedPValue	Description	Gene symbol
44444	1.4125e-26	cytoplasmic part	SLC35B3 TRIO KDELR1 TESK1 GOLGA2 NDST1 GOLGA3 GOLGA4 STS CREB3L2 GOLGA1 HABP4 MPV17 SEC62 VPS39 PDK2 TMEM8B GAMT HEMK1 ARSA IL15RA GABARAPL1 STARD5 ENTPD4 COG5 ACTN1 PRKCE GLCE OXSM SLC35C1 ENTPD7 CSNK1D FNDC3A P3H3 SCAMP2 RUFY1 CYP27A1 DYNC1LI2 PRKAR1A TEP1 AKAP9 KDELR2 ATP6V0D1 ATF6 CES2 VPS28 BLZF1 GNE SAR1B FUT11 MGST2 GABARAP UBE2J1 MTDH SNX3 NCSTN FXR2 CHST12 ATP5E S100A13 SSR1 DECR2 ZNF148…
31090	5.4119e-25	organelle membrane	SLC35B3 TMEM167B CHPF KDELR1 GOLIM4 PLOD3 MANEA GOLGA2 NDST1 GOLGA3 GOLGA4 STS CREB3L2 LAMP2 GOLGA1 MPV17 SLC39A7 SEC62 VPS39 SLC25A46 SH3GLB1 RAB2A IL15RA ENTPD4 COG5 SLC30A5 GLCE STX7 ATG9A SLC35C1 ENTPD7 ATP11B FNDC3A SCAMP2 RUFY1 CYP27A1 TPST1 DPM3 SLC9A6 KDELR2 ATP6V0D1 ATF6 STAM2 VPS28 COPB2 RAB5B FKBP2 COPA SAR1B COPB1 FUT11 ARL1 TOR1AIP2 MGST2 GABARAP TOR1AIP1 RTN4 ACAT1 UBE2J1 MTDH NCSTN…
5737	2.2467e-24	cytoplasm	ITSN2 IPO13 TRIO TESK1 IPP NDST1 AKT3 CREB3L2 HOMER3 MPV17 VPS39 TMEM8B GAMT HEMK1 GABARAPL1 STARD5 PRKCE GLCE FNDC3A SCAMP2 RUFY1 EID1 RNF123 DYNC1LI2 PRKAR1A TEP1 ATF6 CLOCK VPS28 GNE SAR1B IQGAP1 GABARAP MTDH DYNC2LI1 NCSTN CHST12 S100A13 SSR1 ZNF148 VTI1B HEXIM1 ABCA2 B3GALNT1 NDFIP1 EDEM1 RNF103 ADI1 TOLLIP NMT2 MOCS2 NRSN2 HEXB ARHGAP1 PIGV MED15 TRIOBP IKBKB DSTYK MRPL40 TMEM43 FASTK DUSP3…
5794	2.2467e-24	Golgi apparatus	SLC35B3 TMEM167B CHPF GOLIM4 MANEA GOLGA2 NDST1 GOLGA3 GOLGA4 STS GOLGA1 SH3GLB1 RAB2A IL15RA GABARAPL1 ENTPD4 COG5 SLC30A5 GLCE STX7 F2R SLC35C1 ADAM10 CYBA FNDC3A SCAMP2 TPST1 RAB30 SLC9A6 AKAP9 KDELR2 BLZF1 COPB2 COPA SAR1B COPB1 FUT11 ARL1 GABARAP NCSTN CHST12 ZNF148 VTI1B B3GALNT1 NDFIP1 CBX4 IFT20 TMEM115 CPD GOLGB1 PI4KA NMT2 PI4KB ACBD3 COPE PICALM B4GALT2 PCSK7 IER3IP1 MED15 TMEM43 TMED3…
12505	1.583e-21	endomembrane system	SLC35B3 TMEM167B CHPF KDELR1 GOLIM4 PLOD3 MANEA GOLGA2 NDST1 GOLGA3 GOLGA4 STS CREB3L2 LAMP2 GOLGA1 SLC39A7 SEC62 SH3GLB1 RAB2A IL15RA ENTPD4 COG5 SLC30A5 GLCE SLC35C1 ENTPD7 ADAM10 ATP11B FNDC3A SCAMP2 TPST1 DPM3 SLC9A6 ADAM15 KDELR2 ATF6 COPB2 FKBP2 COPA SAR1B COPB1 FUT11 ARL1 TOR1AIP2 MGST2 GABARAP TOR1AIP1 RTN4 ACAT1 UBE2J1 MTDH CHST12 SSR1 KDSR VTI1B SEC31A B3GALNT1 NDFIP1 SMAD3 WFS1 EDEM1 R…
44431	3.4786e-21	Golgi apparatus part	SLC35B3 B4GALT2 TMEM167B CHPF GOLIM4 PCSK7 MANEA GOLGA2 NDST1 GOLGA3 GOLGA4 GOLGA1 ATP7A SH3GLB1 RAB2A RHBDF1 IL15RA ENTPD4 COG5 GLCE SLC35C1 ADAM10 FNDC3A POMGNT1 PJA2 SCAMP2 TAPBP TPST1 ARHGAP10 RAB30 SLC9A6 RER1 PACS1 B4GALT7 ERGIC1 BLZF1 BECN1 COPB2 COPA TMF1 SAR1B GOSR2 COPB1 FUT11 ARL1 FURIN ASAP2 RFNG ATP2C1 GABARAP LMAN1 CHST12 MGAT1 MGAT2 CDIPT FKTN BCAP31 SLC35A2 B3GALNT1 MBTPS1 NDFIP1 …
139	1.3507e-18	Golgi membrane	SLC35B3 B4GALT2 TMEM167B CHPF GOLIM4 PCSK7 MANEA GOLGA2 NDST1 GOLGA3 GOLGA4 GOLGA1 SH3GLB1 RAB2A RHBDF1 IL15RA ENTPD4 COG5 GLCE SLC35C1 FNDC3A POMGNT1 PJA2 SCAMP2 TAPBP TPST1 ARHGAP10 RER1 B4GALT7 ERGIC1 COPB2 COPA TMF1 SAR1B GOSR2 COPB1 FUT11 ARL1 ASAP2 RFNG ATP2C1 GABARAP LMAN1 CHST12 MGAT1 MGAT2 CDIPT FKTN BCAP31 SLC35A2 B3GALNT1 MBTPS1 NDFIP1 SLC35A3 GALNT2 B3GAT3 YIPF5 GBF1 YIF1A TMCO1 ARCN1…
44446	2.2453e-14	intracellular organelle part	RB1 SLC35B3 KDELR1 GOLGA2 NDST1 GOLGA3 GOLGA4 STS CREB3L2 GOLGA1 HOMER3 MPV17 SEC62 VPS39 PDK2 IL15RA GABARAPL1 ENTPD4 COG5 ACTN1 GLCE SLC35C1 ENTPD7 MED8 FNDC3A SCAMP2 RUFY1 CYP27A1 MYL6 DYNC1LI2 TEP1 AKAP9 KDELR2 ATP6V0D1 ATF6 CLOCK CES2 VPS28 BLZF1 SAR1B MYCBP2 FUT11 MGST2 IQGAP1 GABARAP MYL12A UBE2J1 MTDH DYNC2LI1 NCSTN FXR2 CHST12 ATP5E MICAL1 SSR1 MAP4 SEC31A ABCA2 B3GALNT1 WWTR1 NDFIP1 EDE…
5783	2.2453e-14	endoplasmic reticulum	KDELR1 PLOD3 POFUT2 STS POFUT1 CREB3L2 SLC39A6 SLC39A7 SEC62 TMEM8B RAB2A IL15RA GABARAPL1 PRKCE P3H3 DPM3 SLC9A6 KDELR2 PPIB ATF6 CES2 FKBP2 COPA H6PD SAR1B TOR1AIP2 MGST2 GABARAP RTN4 ACAT1 UBE2J1 MTDH NCSTN SSR1 KDSR SEC31A WFS1 TMEM50A EDEM1 TOR1B RNF103 P4HA1 SRPRB DEGS1 PI4KB FKBP10 PHTF2 IER3IP1 PIGV USE1 SEC61A1 EPM2AIP1 TMEM43 KIF1C ATP7A SLC36A1 RHBDF1 TMED9 IFNGR2 SSR3 PJA2 TAPBP RCN1 …
44422	7.6682e-14	organelle part	RB1 SLC35B3 KDELR1 GOLGA2 NDST1 GOLGA3 GOLGA4 STS CREB3L2 GOLGA1 HOMER3 MPV17 SEC62 VPS39 PDK2 IL15RA GABARAPL1 ENTPD4 COG5 ACTN1 GLCE SLC35C1 ENTPD7 MED8 FNDC3A SCAMP2 RUFY1 CYP27A1 MYL6 DYNC1LI2 TEP1 AKAP9 KDELR2 ATP6V0D1 ATF6 CLOCK CES2 VPS28 BLZF1 SAR1B MYCBP2 FUT11 MGST2 IQGAP1 GABARAP MYL12A UBE2J1 MTDH DYNC2LI1 NCSTN FXR2 CHST12 ATP5E MICAL1 SSR1 MAP4 SEC31A ABCA2 B3GALNT1 WWTR1 NDFIP1 EDE…
44432	1.9255e-12	endoplasmic reticulum part	FKBP10 KDELR1 PLOD3 IER3IP1 PIGV USE1 SEC61A1 STS CREB3L2 SLC39A7 SEC62 RAB2A RHBDF1 IL15RA TMED9 SSR3 PJA2 TAPBP RCN1 DPM3 SLC9A6 TMEM106C KDELR2 MAN1B1 PIGG PPIB ATF6 ERGIC2 ERGIC1 CES2 FKBP2 H6PD ATF6B SAR1B TOR1AIP2 MGST2 FURIN RRBP1 RTN4 LMF2 ACAT1 UBE2J1 MTDH LMF1 ERLEC1 LMAN1 ORMDL2 SSR1 MGAT1 KDSR MGAT2 UGGT2 CDIPT P4HTM SEC31A BCAP31 MBTPS1 WFS1 EDEM1 YIPF5 TOR1B YIF1A SGPP1 TMCO1 ERP44 …
71212	7.7786e-12	subsynaptic reticulum	FKBP10 KDELR1 PLOD3 IER3IP1 PIGV USE1 SEC61A1 STS CREB3L2 SLC39A7 SEC62 RAB2A RHBDF1 IL15RA TMED9 SSR3 PJA2 TAPBP RCN1 DPM3 SLC9A6 TMEM106C KDELR2 MAN1B1 PIGG PPIB ATF6 ERGIC2 ERGIC1 CES2 FKBP2 H6PD ATF6B SAR1B TOR1AIP2 MGST2 FURIN RRBP1 GABARAP RTN4 LMF2 ACAT1 UBE2J1 MTDH LMF1 ERLEC1 LMAN1 ORMDL2 SSR1 MGAT1 KDSR MGAT2 UGGT2 CDIPT P4HTM SEC31A BCAP31 MBTPS1 WFS1 EDEM1 YIPF5 TOR1B YIF1A SGPP1 TMCO…
16020	3.105e-11	membrane	SLC35B3 KDELR1 ZDHHC7 FAM134C GOLGA2 NDST1 SCAMP4 GOLGA3 KIAA1109 C1GALT1C1 C3ORF18 GOLGA4 STS AKT3 CREB3L2 GOLGA1 HOMER3 MPV17 SEC62 SLC12A6 VPS39 TMEM8B ACVR1 ARSA IL15RA GABARAPL1 C5ORF15 ENTPD4 COG5 ACTN1 PRKCE GLCE SLC35C1 ENTPD7 HLA-B FNDC3A HLA-F TMEM80 SCAMP3 SCAMP2 RUFY1 CYP27A1 ORAI2 KCTD13 KDELR2 ATP6V0D1 ATF6 VPS28 TMEM185B TBC1D9B SAR1B MAGED1 FUT11 MGST2 TEX261 IQGAP1 PTTG1IP GABARA…
5622	2.3747e-10	intracellular	ITSN2 RB1 IPO13 TRIO TESK1 IPP PSMD9 NDST1 AKT3 CREB3L2 HOMER3 MPV17 DIP2C HOXA5 VPS39 TMEM8B GAMT HEMK1 GABARAPL1 STARD5 PRKCE GLCE MED8 FNDC3A SCAMP2 RUFY1 EID1 RNF123 MYL6 DYNC1LI2 PRKAR1A TEP1 ATF6 CLOCK VPS28 GNE SAR1B IQGAP1 GABARAP MTDH DYNC2LI1 NCSTN CHST12 S100A13 SSR1 ZNF148 ZBTB7A VTI1B HEXIM1 ABCA2 B3GALNT1 PHC2 NDFIP1 EDEM1 NR1D2 RNF103 ADI1 TOLLIP NMT2 EZH1 MOCS2 NRSN2 HEXB PHF1 ARH…
5789	2.6489e-10	endoplasmic reticulum membrane	KDELR1 PLOD3 IER3IP1 PIGV USE1 SEC61A1 STS CREB3L2 SLC39A7 SEC62 RAB2A RHBDF1 IL15RA TMED9 SSR3 PJA2 TAPBP DPM3 SLC9A6 TMEM106C KDELR2 MAN1B1 PIGG ATF6 ERGIC2 ERGIC1 FKBP2 ATF6B SAR1B TOR1AIP2 MGST2 FURIN RRBP1 RTN4 LMF2 ACAT1 UBE2J1 MTDH LMF1 LMAN1 ORMDL2 SSR1 MGAT1 KDSR MGAT2 CDIPT P4HTM SEC31A BCAP31 MBTPS1 WFS1 EDEM1 YIPF5 YIF1A SGPP1 TMCO1 ERP44 SPCS3 RNF103 SRPRB DEGS1 PI4KB LPIN1 LPIN2
42175	7.341e-10	nuclear membrane-endoplasmic reticulum network	KDELR1 PLOD3 IER3IP1 PIGV USE1 SEC61A1 STS CREB3L2 SLC39A7 SEC62 RAB2A RHBDF1 IL15RA TMED9 SSR3 PJA2 TAPBP DPM3 SLC9A6 TMEM106C KDELR2 MAN1B1 PIGG ATF6 ERGIC2 ERGIC1 FKBP2 ATF6B SAR1B TOR1AIP2 MGST2 FURIN RRBP1 RTN4 LMF2 ACAT1 UBE2J1 MTDH LMF1 LMAN1 ORMDL2 SSR1 MGAT1 KDSR MGAT2 CDIPT P4HTM SEC31A BCAP31 MBTPS1 WFS1 EDEM1 YIPF5 YIF1A SGPP1 TMCO1 ERP44 SPCS3 RNF103 SRPRB DEGS1 PI4KB LPIN1 LPIN2
43229	8.6667e-10	intracellular organelle	RB1 IPO13 IPP PSMD9 NDST1 CREB3L2 HOMER3 MPV17 DIP2C HOXA5 VPS39 TMEM8B HEMK1 GABARAPL1 PRKCE GLCE MED8 FNDC3A SCAMP2 RUFY1 EID1 MYL6 DYNC1LI2 TEP1 ATF6 CLOCK VPS28 GNE SAR1B IQGAP1 GABARAP MTDH DYNC2LI1 NCSTN CHST12 S100A13 SSR1 ZNF148 ZBTB7A VTI1B HEXIM1 ABCA2 B3GALNT1 PHC2 NDFIP1 EDEM1 NR1D2 RNF103 ADI1 NMT2 EZH1 NRSN2 HEXB PHF1 ARHGAP1 JRKL PIGV MED15 TRIOBP TRIM8 MRPL40 TMEM43 FASTK CIC DUSP…
43226	1.0994e-09	organelle	RB1 IPO13 IPP PSMD9 NDST1 CREB3L2 HOMER3 MPV17 DIP2C HOXA5 VPS39 TMEM8B HEMK1 GABARAPL1 PRKCE GLCE MED8 FNDC3A SCAMP2 RUFY1 EID1 MYL6 DYNC1LI2 TEP1 ATF6 CLOCK VPS28 GNE SAR1B IQGAP1 GABARAP MTDH DYNC2LI1 NCSTN CHST12 S100A13 SSR1 ZNF148 ZBTB7A VTI1B HEXIM1 ABCA2 B3GALNT1 PHC2 NDFIP1 EDEM1 NR1D2 RNF103 ADI1 NMT2 EZH1 NRSN2 HEXB PHF1 ARHGAP1 JRKL PIGV MED15 TRIOBP TRIM8 MRPL40 TMEM43 FASTK CIC DUSP…
44424	1.2003e-09	intracellular part	ITSN2 RB1 IPO13 TRIO TESK1 IPP PSMD9 NDST1 AKT3 CREB3L2 HOMER3 MPV17 DIP2C HOXA5 VPS39 TMEM8B GAMT HEMK1 GABARAPL1 STARD5 PRKCE GLCE MED8 FNDC3A SCAMP2 RUFY1 EID1 RNF123 MYL6 DYNC1LI2 PRKAR1A TEP1 ATF6 CLOCK VPS28 GNE SAR1B IQGAP1 GABARAP MTDH DYNC2LI1 NCSTN CHST12 S100A13 SSR1 ZNF148 ZBTB7A VTI1B HEXIM1 ABCA2 B3GALNT1 PHC2 NDFIP1 EDEM1 NR1D2 RNF103 ADI1 TOLLIP NMT2 EZH1 MOCS2 NRSN2 HEXB PHF1 ARH…
48193	2.0851e-09	Golgi vesicle transport	COPB2 COPA SAR1B GOSR2 COPB1 ARL1 LMAN1 GOLGA3 KIF1C SEC31A RAB2A COG5 STX7 GBF1 SCAMP3 SCAMP2 ARCN1 TAPBP RER1 PACS1 VPS41 GOPC ERGIC1 VAMP2 BLZF1 COPE
45184	4.0169e-09	establishment of protein localization	IPO13 KDELR1 USE1 RAB22A SCAMP4 SEC61A1 RIMS1 TMED3 HOMER3 SEC62 VPS39 RAB2A PDCD6IP COG5 STX7 ATG9A SSR3 F2R AIP VPS13B SCAMP3 SCAMP2 RUFY1 ARL4D RAB30 RABEP2 PACS1 GORASP1 KDELR2 ATG4A SFT2D2 STAM2 VPS28 BLZF1 COPB2 RAB5B COPA SAR1B GOSR2 COPB1 RRBP1 PTTG1IP TRAK1 GABARAP STX11 LMF1 SNX3 LMAN1 RAB23 VPS53 S100A13 SSR1 SNX7 VTI1B SEC31A BCAP31 YIPF5 PEX12 YIF1A ARCN1 NECAP2 SNX19 MLPH APPBP2 TAO…
15031	5.3124e-09	protein transport	IPO13 KDELR1 USE1 RAB22A SCAMP4 SEC61A1 RIMS1 TMED3 HOMER3 SEC62 VPS39 RAB2A PDCD6IP COG5 STX7 ATG9A SSR3 F2R AIP VPS13B SCAMP3 SCAMP2 RUFY1 ARL4D RAB30 RABEP2 PACS1 GORASP1 KDELR2 ATG4A SFT2D2 STAM2 VPS28 BLZF1 COPB2 RAB5B COPA SAR1B GOSR2 COPB1 RRBP1 PTTG1IP TRAK1 GABARAP STX11 LMF1 SNX3 LMAN1 RAB23 VPS53 S100A13 SSR1 SNX7 VTI1B SEC31A BCAP31 YIPF5 PEX12 YIF1A ARCN1 NECAP2 SNX19 MLPH APPBP2 TAO…
43227	1.8748e-08	membrane-bounded organelle	RB1 IPO13 PSMD9 NDST1 CREB3L2 MPV17 DIP2C HOXA5 VPS39 TMEM8B HEMK1 GABARAPL1 PRKCE GLCE MED8 FNDC3A SCAMP2 RUFY1 EID1 TEP1 ATF6 CLOCK VPS28 SAR1B IQGAP1 GABARAP MTDH DYNC2LI1 NCSTN CHST12 S100A13 SSR1 ZNF148 ZBTB7A VTI1B HEXIM1 ABCA2 B3GALNT1 PHC2 NDFIP1 EDEM1 NR1D2 RNF103 ADI1 NMT2 EZH1 NRSN2 HEXB PHF1 ARHGAP1 JRKL PIGV MED15 TRIOBP TRIM8 MRPL40 TMEM43 FASTK CIC DUSP3 RING1 TIGD6 IFNGR2 SSR3 ASH…
43231	2.5834e-08	intracellular membrane-bounded organelle	RB1 IPO13 PSMD9 NDST1 CREB3L2 MPV17 DIP2C HOXA5 VPS39 TMEM8B HEMK1 GABARAPL1 PRKCE GLCE MED8 FNDC3A SCAMP2 RUFY1 EID1 TEP1 ATF6 CLOCK VPS28 SAR1B IQGAP1 GABARAP MTDH DYNC2LI1 NCSTN CHST12 S100A13 SSR1 ZNF148 ZBTB7A VTI1B HEXIM1 ABCA2 B3GALNT1 PHC2 NDFIP1 EDEM1 NR1D2 RNF103 ADI1 NMT2 EZH1 NRSN2 HEXB PHF1 ARHGAP1 JRKL PIGV MED15 TRIOBP TRIM8 MRPL40 TMEM43 FASTK CIC DUSP3 RING1 TIGD6 IFNGR2 SSR3 ASH…
8104	5.9663e-08	protein localization	IPO13 THRA KDELR1 CD81 PTPRK USE1 RAB22A SCAMP4 SEC61A1 RIMS1 TMED3 HOMER3 SEC62 VPS39 RAB2A PDCD6IP COG5 VPS13C STX7 ATG9A SSR3 F2R AIP VPS13B SCAMP3 SCAMP2 RUFY1 ARL4D RAB30 RABEP2 PACS1 GORASP1 TERF2IP KDELR2 ATG4A SFT2D2 STAM2 VPS28 BLZF1 COPB2 RAB5B COPA SAR1B GOSR2 COPB1 RRBP1 PTTG1IP TRAK1 GABARAP STX11 LMF1 SNX3 LMAN1 RAB23 VPS53 S100A13 SSR1 SNX7 VTI1B SEC31A BCAP31 YIPF5 PEX12 YIF1A ARC…
6810	7.3597e-08	transport	ITSN2 IPO13 SLC35B3 CSF2 KDELR1 GOLIM4 INPPL1 HDLBP SCAMP4 RIMS1 GOLGA3 GOLGA4 SLC39A9 KIF5B SLC39A6 HOMER3 SLC39A7 SEC62 SLC12A6 VPS39 SLC25A46 RAB2A STARD5 COG5 SLC30A5 STX7 ATG9A F2R SLC35C1 AIP ATP11B CYBA SCAMP3 SCAMP2 RUFY1 KCTD9 MYL6 DYNC1LI2 RAB30 SLC9A6 AKAP9 KCTD13 ELMO2 KDELR2 ATP6V0D1 STAM2 VPS28 BLZF1 COPB2 RAB5B COPA SLC26A1 SAR1B COPB1 SLC1A1 ARL1 SLC38A10 PTTG1IP GABARAP ACAT1 SLC…
51179	8.7318e-08	localization	ITSN2 IPO13 SLC35B3 CSF2 KDELR1 CD81 GOLIM4 INPPL1 HDLBP ETS1 PVR SCAMP4 RIMS1 GOLGA3 GOLGA4 SLC39A9 KIF5B SLC39A6 HOMER3 SLC39A7 SEC62 SLC12A6 HOXA5 VPS39 SLC25A46 ACVR1 RAB2A STARD5 COG5 SLC30A5 STX7 ATG9A F2R SLC35C1 AIP ATP11B CYBA SCAMP3 SCAMP2 RUFY1 KCTD9 MYL6 DYNC1LI2 RAB30 SLC9A6 TEP1 AKAP9 KCTD13 ELMO2 KDELR2 ATP6V0D1 STAM2 VPS28 BLZF1 COPB2 RAB5B COPA SLC26A1 SAR1B COPB1 SLC1A1 ARL1 SLC…
51234	1.0006e-07	establishment of localization	ITSN2 IPO13 SLC35B3 CSF2 KDELR1 GOLIM4 INPPL1 HDLBP SCAMP4 RIMS1 GOLGA3 GOLGA4 SLC39A9 KIF5B SLC39A6 HOMER3 SLC39A7 SEC62 SLC12A6 VPS39 SLC25A46 RAB2A STARD5 COG5 SLC30A5 STX7 ATG9A F2R SLC35C1 AIP ATP11B CYBA SCAMP3 SCAMP2 RUFY1 KCTD9 MYL6 DYNC1LI2 RAB30 SLC9A6 AKAP9 KCTD13 ELMO2 KDELR2 ATP6V0D1 STAM2 VPS28 BLZF1 COPB2 RAB5B COPA SLC26A1 SAR1B COPB1 SLC1A1 ARL1 SLC38A10 PTTG1IP GABARAP ACAT1 SLC…
16192	1.7667e-07	vesicle-mediated transport	ITSN2 FKBP15 KDELR1 INPPL1 USE1 RAB22A RIMS1 GOLGA3 GOLGA4 KIF1C ITGAV RAB2A COG5 STX7 SCAMP3 SCAMP2 TAPBP RUFY1 RER1 RABEP2 PACS1 ELMO2 KDELR2 SFT2D2 ERGIC2 ERGIC1 VAMP2 BLZF1 COPB2 COPA SAR1B GOSR2 COPB1 ARL1 TRAK1 STX11 SNX3 LMAN1 MICALL2 S100A13 SH3BP4 VTI1B SEC31A BCAP31 USP20 YIPF5 GBF1 YIF1A ARCN1 NECAP2 SYNJ1 VPS41 GOPC PI4KB COPE PICALM
33036	1.9617e-07	macromolecule localization	IPO13 THRA KDELR1 CD81 HEXB HDLBP PTPRK USE1 RAB22A SCAMP4 SEC61A1 RIMS1 GM2A TMED3 HOMER3 SEC62 VPS39 RAB2A STARD5 PDCD6IP COG5 VPS13C STX7 ATG9A SSR3 F2R AIP VPS13B ATP11B SCAMP3 SCAMP2 RUFY1 ARL4D RAB30 RABEP2 PACS1 GORASP1 TERF2IP KDELR2 ATG4A PPARA SFT2D2 STAM2 VPS28 BLZF1 COPB2 RAB5B COPA SAR1B GOSR2 COPB1 RRBP1 PTTG1IP TRAK1 GABARAP STX11 ACAT1 LMF1 SNX3 LMAN1 RAB23 VPS53 S100A13 SSR1 SNX7…
31410	3.5227e-07	cytoplasmic vesicle	ITGB1 NRSN2 CLIC4 HEXB GOLIM4 ECE1 LAMP2 ATP7A RAB2A ARSA IL15RA ABCC4 PDCD6IP ENTPD4 SLC30A5 ATG9A ENTPD7 ADAM10 CYBA FNDC3A ARHGAP10 ADAM15 PACS1 PPIB ATP6V0D1 VAMP2 BECN1 CD63 COPB2 RAB5B COPA CNP COPB1 FURIN NCSTN SH3BP4 STOM RABAC1 SEC31A SPAG9 ABCA2 YIPF2 SMAGP YIPF3 YIPF5 VEGFB ARCN1 TM9SF1 NECAP2 MLPH APPBP2 TAOK2 VPS41 MDM2 PI4KA GOPC TPP1 ATM COPE PICALM SNTB2
16023	6.7395e-07	cytoplasmic membrane-bounded vesicle	ITGB1 NRSN2 CLIC4 HEXB GOLIM4 ECE1 LAMP2 ATP7A RAB2A ARSA IL15RA ABCC4 PDCD6IP SLC30A5 ENTPD7 ADAM10 CYBA FNDC3A ARHGAP10 ADAM15 PACS1 PPIB ATP6V0D1 VAMP2 BECN1 CD63 COPB2 RAB5B COPA CNP COPB1 FURIN NCSTN SH3BP4 STOM RABAC1 SEC31A SPAG9 ABCA2 YIPF2 SMAGP YIPF3 YIPF5 VEGFB ARCN1 NECAP2 MLPH APPBP2 TAOK2 VPS41 MDM2 PI4KA GOPC TPP1 ATM COPE PICALM SNTB2
3824	1.0362e-06	catalytic activity	TRIO TESK1 ZDHHC7 RPS6KA4 NDST1 STS AKT3 DIP2C PDK2 FBXO9 ACVR1 GAMT HEMK1 ARSA IAH1 ENTPD4 PRKCE GLCE OXSM ENTPD7 CSNK1D P3H3 CYP27A1 RNF123 MYL6 DYNC1LI2 RRAGC TEP1 PPP1R3D ATP6V0D1 CLOCK CES2 GNE MYCBP2 FUT11 MGST2 ADAMTS12 MYL12A UBE2J1 DYNC2LI1 NCSTN CHST12 ATP5E MICAL1 RNF217 PIP5K1C DECR2 DECR1 ABCA2 B3GALNT1 EDEM1 RNF103 ADI1 NMT2 ECHDC2 FBXL3 ATM EZH1 FKBP11 FKBP10 MOCS2 HEXB PIGP PTPRK …
31982	1.5336e-06	vesicle	ITGB1 NRSN2 CLIC4 HEXB GOLIM4 ECE1 LAMP2 ATP7A RAB2A ARSA IL15RA ABCC4 PDCD6IP ENTPD4 SLC30A5 ATG9A ENTPD7 ADAM10 CYBA FNDC3A ARHGAP10 ADAM15 PACS1 PPIB ATP6V0D1 VAMP2 BECN1 CD63 COPB2 RAB5B COPA CNP COPB1 FURIN NCSTN SH3BP4 STOM RABAC1 SEC31A SPAG9 ABCA2 YIPF2 SMAGP YIPF3 YIPF5 VEGFB ARCN1 TM9SF1 NECAP2 MLPH APPBP2 TAOK2 VPS41 MDM2 PI4KA GOPC TPP1 ATM COPE PICALM SNTB2
44425	1.5738e-06	membrane part	SLC35B3 KDELR1 ZDHHC7 FAM134C NDST1 SCAMP4 KIAA1109 C1GALT1C1 C3ORF18 STS CREB3L2 HOMER3 MPV17 SEC62 SLC12A6 VPS39 TMEM8B ACVR1 ARSA IL15RA C5ORF15 ENTPD4 ACTN1 GLCE SLC35C1 ENTPD7 HLA-B FNDC3A HLA-F TMEM80 SCAMP3 SCAMP2 ORAI2 KCTD13 KDELR2 ATP6V0D1 ATF6 TMEM185B TBC1D9B SAR1B FUT11 MGST2 TEX261 PTTG1IP UBE2J1 MTDH NCSTN CHST12 ATP5E RNF217 SSR1 TSPAN3 VTI1B SEC31A ABCA2 B3GALNT1 NDFIP1 FZD2 TMEM…
46907	1.5738e-06	intracellular transport	IPO13 KDELR1 USE1 SEC61A1 RIMS1 GOLGA3 KIF5B KIF1C HOMER3 SEC62 RAB2A COG5 STX7 SSR3 F2R AIP SCAMP3 SCAMP2 TAPBP MYL6 RER1 PACS1 KDELR2 STAM2 ERGIC1 VAMP2 BLZF1 COPB2 COPA SAR1B GOSR2 COPB1 ARL1 PTTG1IP ATP2C1 TRAK1 GABARAP MALT1 STX11 LMAN1 KIF3B ATP5E SSR1 VTI1B SEC31A BCAP31 GBF1 PEX12 ARCN1 MLPH APPBP2 TAOK2 VPS41 GOPC TPP1 CAMK1 COPE PICALM
31988	1.5738e-06	membrane-bounded vesicle	ITGB1 NRSN2 CLIC4 HEXB GOLIM4 ECE1 LAMP2 ATP7A RAB2A ARSA IL15RA ABCC4 PDCD6IP SLC30A5 ENTPD7 ADAM10 CYBA FNDC3A ARHGAP10 ADAM15 PACS1 PPIB ATP6V0D1 VAMP2 BECN1 CD63 COPB2 RAB5B COPA CNP COPB1 FURIN NCSTN SH3BP4 STOM RABAC1 SEC31A SPAG9 ABCA2 YIPF2 SMAGP YIPF3 YIPF5 VEGFB ARCN1 NECAP2 MLPH APPBP2 TAOK2 VPS41 MDM2 PI4KA GOPC TPP1 ATM COPE PICALM SNTB2
6890	4.804e-06	retrograde vesicle-mediated transport, Golgi to ER	COPB2 COPA RER1 COPB1 GBF1 KIF1C COPE ARCN1 TAPBP
5793	8.6001e-06	ER-Golgi intermediate compartment	BCAP31 RAB2A TMED9 KDELR1 YIF1A LMAN1 ERP44 GOLGA3 GOLGB1 TMED3 UGGT2 ERGIC2 ERGIC1
5774	1.9305e-05	vacuolar membrane	SLC36A1 SLC48A1 ABCA2 CD63 CD164 ATP6AP1 ENTPD4 ATG9A MCOLN1 GABARAP CLCN7 TM9SF1 NCSTN LAMP2 VPS41 ACP2 ATP6V0D1 ATP6V0C VPS39
9987	3.1062e-05	cellular process	ITSN2 RB1 IPO13 MAPKBP1 TRIO TESK1 PSMD9 NDST1 AKT3 CREB3L2 HOMER3 MPV17 HOXA5 TMEM8B GAMT HEMK1 PRKCE GLCE FNDC3A SCAMP3 SCAMP2 RUFY1 EID1 MYL6 PRKAR1A TEP1 ATF6 GNE SAR1B GABARAP DYNC2LI1 NCSTN CHST12 RNF217 S100A13 SSR1 PIP5K1C ZBTB7A VTI1B B3GALNT1 NDFIP1 FZD2 COL24A1 EDEM1 RNF103 ADI1 TOLLIP FAT1 NMT2 EZH1 MOCS2 HEXB PHF1 PIGP CSAD ABCC10 PIGV TRIOBP IKBKB DSTYK FASTK DLGAP4 DUSP3 RING1 SSR3…
5623	3.1062e-05	cell	ITSN2 RB1 IPO13 TRIO TESK1 IPP FAM134C PSMD9 NDST1 SCAMP4 KIAA1109 AKT3 CREB3L2 HOMER3 MPV17 DIP2C HOXA5 VPS39 TMEM8B GAMT HEMK1 GABARAPL1 STARD5 C5ORF15 PRKCE GLCE MED8 FNDC3A TMEM80 SCAMP3 SCAMP2 RUFY1 EID1 RNF123 MYL6 DYNC1LI2 PRKAR1A TEP1 ORAI2 ATF6 CLOCK VPS28 GNE SAR1B IQGAP1 GABARAP MTDH DYNC2LI1 NCSTN CHST12 RNF217 S100A13 SSR1 PIP5K1C ZNF148 ZBTB7A VTI1B HEXIM1 ABCA2 B3GALNT1 PHC2 NDFIP1…
44464	3.1062e-05	cell part	ITSN2 RB1 IPO13 TRIO TESK1 IPP FAM134C PSMD9 NDST1 SCAMP4 KIAA1109 AKT3 CREB3L2 HOMER3 MPV17 DIP2C HOXA5 VPS39 TMEM8B GAMT HEMK1 GABARAPL1 STARD5 C5ORF15 PRKCE GLCE MED8 FNDC3A TMEM80 SCAMP3 SCAMP2 RUFY1 EID1 RNF123 MYL6 DYNC1LI2 PRKAR1A TEP1 ORAI2 ATF6 CLOCK VPS28 GNE SAR1B IQGAP1 GABARAP MTDH DYNC2LI1 NCSTN CHST12 RNF217 S100A13 SSR1 PIP5K1C ZNF148 ZBTB7A VTI1B HEXIM1 ABCA2 B3GALNT1 PHC2 NDFIP1…
44437	4.4304e-05	vacuolar part	SLC36A1 SLC48A1 ABCA2 CD63 CD164 ATP6AP1 ENTPD4 ATG9A MCOLN1 GABARAP CLCN7 TM9SF1 NCSTN LAMP2 VPS41 ACP2 ATP6V0D1 ATP6V0C VPS39
5795	4.5578e-05	Golgi stack	B4GALT2 MBTPS1 CHPF SAR1B GALNT2 YIPF5 FUT11 GOLIM4 FURIN ASAP2 GOLGA2 GOLGA3 RAB30 GOLGB1 GOLGA1 MGAT2 B4GALT7
6464	5.2304e-05	protein modification process	MAPKBP1 TRIO UBE2D4 CD81 TESK1 PLOD3 STK19 UBE3B RPS6KA4 POFUT1 RNF19A AKT3 PDK2 FBXO9 ACVR1 CDKL3 PRKCE F2R ADAM10 CSNK1D TPST1 DPM3 TEP1 KCTD13 CDKL1 FUT11 UBE2J1 RNF217 STK38 ABL2 B3GALNT1 NEK9 SMURF2 SSH3 KLHL20 FER RNF103 P4HA1 FES TADA3 MDM2 AAK1 NMT2 FBXL3 ATM RNF11 MAST4 PIGP PTEN PTPN21 PTPRK TNFAIP1 PIGV USE1 TRIOBP IKBKB DSTYK FASTK SDF2 ATP7A DUSP3 RING1 PRMT2 MINK1 TYK2 RABGGTA POMGN…
6629	5.7646e-05	lipid metabolic process	ACADVL RNPEPL1 CD81 HEXB PIGP PTEN INPPL1 HDLBP PIGV STS GM2A ACAA1 STARD5 PCYT2 PCYT1A TPRA1 IAH1 BTN3A1 OXSM SLC35C1 PEX2 TNFRSF1A CYP27A1 DPM3 PIK3CA TEP1 ACOX3 PPARA PIGG PLCB1 GNE PRKAA1 ASAH1 ARL1 HSD17B3 ETFDH MGST2 ABHD5 ACAT1 ORMDL2 MGAT1 PIP5K1C KDSR MGAT2 CDIPT DECR1 ABCA2 MBTPS1 BTN2A1 OSBPL2 GBF1 DDHD2 ACSF2 SGPP1 PI4KA ECHDC2 DEGS1 TPP1 PI4KB ACBD3 LPIN1 CRAT LPIN2
48200	5.925e-05	Golgi transport vesicle coating	COPB2 COPA COPB1 GBF1 COPE ARCN1
48205	5.925e-05	COPI coating of Golgi vesicle	COPB2 COPA COPB1 GBF1 COPE ARCN1
5798	6.7856e-05	Golgi-associated vesicle	COPB2 COPA PACS1 COPB1 VPS41 PI4KA ADAM10 GOPC FURIN ATP7A COPE ARCN1
44267	9.9375e-05	cellular protein metabolic process	MAPKBP1 TRIO UBE2D4 CD81 TESK1 PLOD3 STK19 UBE3B RPS6KA4 PSMD9 POFUT1 RNF19A AKT3 PDK2 FBXO9 ACVR1 CDKL3 PRKCE F2R AIP ADAM10 CSNK1D TPST1 DPM3 TEP1 KCTD13 PPIB ATF6 CARS2 CDKL1 FKBP2 COPA FUT11 UBR3 UBE2J1 NCSTN RNF217 STK38 ABL2 B3GALNT1 NEK9 SMURF2 WFS1 EDEM1 TOR1B SSH3 KLHL20 FER RNF103 P4HA1 FES TADA3 MDM2 AAK1 NMT2 FBXL3 ATM SELT FKBP11 FKBP10 MOCS2 RNF11 FKBP15 MAST4 HEXB PIGP PTEN PTPN21 …
5773	0.00011302	vacuole	SLC48A1 CD63 ASAH1 HEXB GABARAP CTSS NCSTN STS GM2A LAMP2 IDS ACP2 VPS39 SLC36A1 ABCA2 ARSA CD164 GABARAPL1 ATP6AP1 ENTPD4 ATG9A MCOLN1 CLCN7 TM9SF1 VPS41 TPP1 ATP6V0D1 ATP6V0C PCYOX1
48194	0.00011647	Golgi vesicle budding	COPB2 COPA COPB1 GBF1 COPE ARCN1
43412	0.0001433	macromolecule modification	MAPKBP1 TRIO UBE2D4 MPG CD81 TESK1 PLOD3 STK19 UBE3B RPS6KA4 POFUT1 RNF19A AKT3 PDK2 FBXO9 ACVR1 HEMK1 CDKL3 PRKCE F2R ADAM10 CSNK1D TPST1 DPM3 TEP1 KCTD13 CDKL1 FUT11 UBE2J1 RNF217 STK38 ABL2 B3GALNT1 NEK9 SMURF2 SSH3 KLHL20 FER RNF103 P4HA1 FES TADA3 MDM2 AAK1 NMT2 FBXL3 ATM RNF11 MAST4 PIGP PTEN PTPN21 PTPRK TNFAIP1 PIGV USE1 TRIOBP IKBKB DSTYK FASTK SDF2 ATP7A DUSP3 RING1 PRMT2 MINK1 TYK2 RAB…
6901	0.00015528	vesicle coating	COPB2 COPA COPB1 GBF1 COPE ARCN1 PICALM
5624	0.00019624	membrane fraction	SYNM KDELR1 IRS1 ECE1 IKBKB STS PSTPIP2 LAMP2 PSD3 PDE4A ACP2 SLC39A7 SPTAN1 DLGAP4 RAB2A ARSA ABCC4 SLC30A5 SSR3 AIP HLA-B PEX2 FNDC3A POMGNT1 TAPBP TPST1 SLC9A6 PLCB1 ATP6V0D1 VAMP2 RAPGEF3 SLC24A1 RAB5B COPA H6PD CNP SLC1A1 HSD17B3 MGST2 FOXO3 ACAT1 SLC9A1 TSPAN31 LMAN1 NCSTN MGAT2 PDLIM5 SEMA4F GPR137B SGPP1 SPCS3 SYNJ1 CPD ABI1 VPS41 PXMP4 GOPC DEGS1 SNTB2
48199	0.00020934	vesicle targeting, to, from or within Golgi	COPB2 COPA COPB1 GBF1 COPE ARCN1
44262	0.00022544	cellular carbohydrate metabolic process	H6PD HEXB FUT11 PTEN INPPL1 TRAK1 GYS1 POFUT2 PHKG1 POFUT1 PGM3 MGAT1 PGLS SDF2 MGAT2 UGGT2 PDK2 WDTC1 SLC35A2 B3GALNT1 SLC35A3 GALNT2 BAD GFPT1 VEGFB PHKB BPGM POMGNT1 DPM3 PIK3CA TEP1 PPP1R3D MGAT4B MAN1B1 GNE
8152	0.00024089	metabolic process	MAPKBP1 TRIO TESK1 RPS6KA4 PSMD9 NDST1 STS AKT3 MPV17 PDK2 FBXO9 ACVR1 GAMT HEMK1 ARSA STARD5 IAH1 ENTPD4 PRKCE GLCE OXSM SLC35C1 CSNK1D P3H3 CYP27A1 RRAGC TEP1 PPP1R3D KCTD13 ATP6V0D1 ATF6 CES2 GNE FUT11 MGST2 ADAMTS12 UBE2J1 NCSTN CHST12 ATP5E MICAL1 RNF217 PIP5K1C DECR2 DECR1 ABCA2 B3GALNT1 EDEM1 RNF103 ADI1 TOLLIP ID1 NMT2 ECHDC2 FBXL3 ATM FKBP11 FKBP10 MOCS2 FKBP15 HEXB PIGP PTPRK PCSK7 CSAD…
44255	0.00025309	cellular lipid metabolic process	PRKAA1 ASAH1 ACADVL RNPEPL1 CD81 HEXB PIGP PTEN INPPL1 ETFDH MGST2 ABHD5 PIGV ACAT1 GM2A ORMDL2 PIP5K1C KDSR MGAT2 ACAA1 CDIPT DECR1 PCYT2 PCYT1A OXSM SLC35C1 GBF1 ACSF2 SGPP1 TNFRSF1A DPM3 PIK3CA TEP1 PI4KA ECHDC2 DEGS1 ACOX3 PI4KB PPARA PIGG PLCB1 LPIN1 CRAT LPIN2 GNE
5626	0.00029018	insoluble fraction	SYNM KDELR1 IRS1 ECE1 IKBKB STS PSTPIP2 LAMP2 PSD3 PDE4A ACP2 SLC39A7 SPTAN1 DLGAP4 RAB2A ARSA ABCC4 SLC30A5 SSR3 AIP HLA-B PEX2 FNDC3A POMGNT1 TAPBP TPST1 SLC9A6 PLCB1 ATP6V0D1 VAMP2 RAPGEF3 SLC24A1 RAB5B COPA H6PD CNP SLC1A1 HSD17B3 MGST2 FOXO3 ACAT1 SLC9A1 TSPAN31 LMAN1 NCSTN MGAT2 PDLIM5 SEMA4F GPR137B SGPP1 SPCS3 SYNJ1 CPD ABI1 VPS41 MDM2 PXMP4 GOPC DEGS1 SNTB2
51649	0.00029018	establishment of localization in cell	IPO13 KDELR1 USE1 SEC61A1 RIMS1 GOLGA3 KIF5B KIF1C HOMER3 SEC62 RAB2A COG5 STX7 SSR3 F2R AIP SCAMP3 SCAMP2 TAPBP ARL4D MYL6 RER1 PACS1 KDELR2 STAM2 ERGIC1 VAMP2 BLZF1 COPB2 COPA SAR1B GOSR2 COPB1 ARL1 FURIN PTTG1IP ATP2C1 TRAK1 GABARAP MALT1 STX11 LMF1 LMAN1 KIF3B ATP5E S100A13 SSR1 VTI1B SEC31A BCAP31 GBF1 PEX12 ARCN1 MLPH APPBP2 TAOK2 VPS41 GOPC TPP1 CAMK1 COPE PICALM
267	0.00029989	cell fraction	SYNM CLIC4 KDELR1 IRS1 HEXB ECE1 WISP2 IKBKB STS PSTPIP2 LAMP2 PSD3 PDE4A ACP2 PGLS SLC39A7 SPTAN1 DLGAP4 RAB2A ARSA ABCC4 PCYT1A SLC30A5 SSR3 AIP HLA-B PEX2 FNDC3A POMGNT1 TAPBP TPST1 SLC9A6 CTTN TEP1 PLCB1 ATP6V0D1 VAMP2 RAPGEF3 SLC24A1 RAB5B COPA H6PD CNP SLC1A1 HSD17B3 MGST2 FOXO3 ACAT1 SLC9A1 TSPAN31 LMAN1 NCSTN PHKG1 MGAT2 PDLIM5 GSS SEMA4F GPR137B SGPP1 SPCS3 SYNJ1 CPD ID1 ABI1 VPS41 MDM2 …
5975	0.00029989	carbohydrate metabolic process	B4GALT2 H6PD HEXB FUT11 PTEN INPPL1 TRAK1 NDST1 GYS1 POFUT2 PHKG1 GM2A POFUT1 CHST12 PGM3 MGAT1 PGLS SDF2 MGAT2 UGGT2 PDK2 WDTC1 SLC35A2 B3GALNT1 SLC35A3 GALNT2 BAD B3GAT3 GLCE GFPT1 VEGFB PHKB BPGM POMGNT1 DPM3 PIK3CA GLB1L TEP1 PPP1R3D MGAT4B MAN1B1 B4GALT7 GNE
6900	0.0003176	membrane budding	COPB2 COPA COPB1 GBF1 COPE ARCN1 PICALM
44237	0.00037369	cellular metabolic process	MAPKBP1 TRIO TESK1 RPS6KA4 PSMD9 NDST1 AKT3 MPV17 PDK2 FBXO9 ACVR1 GAMT HEMK1 ARSA ENTPD4 PRKCE GLCE OXSM SLC35C1 CSNK1D RRAGC TEP1 PPP1R3D KCTD13 ATP6V0D1 ATF6 GNE FUT11 MGST2 UBE2J1 NCSTN CHST12 ATP5E RNF217 PIP5K1C DECR1 B3GALNT1 EDEM1 RNF103 ADI1 TOLLIP NMT2 ECHDC2 FBXL3 ATM FKBP11 FKBP10 MOCS2 FKBP15 HEXB PIGP PTPRK CSAD PIGV TRIOBP IKBKB GYS1 DSTYK GUK1 FASTK SDF2 DUSP3 PCYT1A RING1 PRMT2 N…
51641	0.00047871	cellular localization	IPO13 THRA KDELR1 PTPRK USE1 SEC61A1 RIMS1 GOLGA3 KIF5B KIF1C HOMER3 SEC62 RAB2A COG5 STX7 SSR3 F2R AIP SCAMP3 SCAMP2 TAPBP ARL4D MYL6 RER1 PACS1 TERF2IP KDELR2 STAM2 ERGIC1 VAMP2 BLZF1 COPB2 COPA SAR1B GOSR2 COPB1 ARL1 FURIN PTTG1IP ATP2C1 TRAK1 GABARAP MALT1 STX11 LMF1 LMAN1 KIF3B ATP5E S100A13 SSR1 VTI1B SEC31A BCAP31 GBF1 PEX12 ARCN1 MLPH APPBP2 TAOK2 ID1 VPS41 MDM2 GOPC TPP1 CAMK1 COPE PICALM
19538	0.00055908	protein metabolic process	MAPKBP1 TRIO UBE2D4 CD81 TESK1 PLOD3 STK19 UBE3B RPS6KA4 PSMD9 POFUT1 CAPN7 RNF19A AKT3 C1RL PDK2 FBXO9 ACVR1 CDKL3 PRKCE FBXO17 F2R AIP ADAM10 CSNK1D ADAM19 TPST1 DPM3 ADAM15 TEP1 KCTD13 PPIB ATF6 CARS2 CDKL1 FKBP2 COPA FUT11 UBR3 ADAMTS12 UBE2J1 NCSTN RNF217 STK38 ABL2 B3GALNT1 NEK9 SMURF2 WFS1 EDEM1 TOR1B SSH3 KLHL20 FER RNF103 P4HA1 FES CPD TADA3 MDM2 AAK1 NMT2 FBXL3 TPP1 ATM SELT FKBP11 FKBP…
31301	0.00065756	integral to organelle membrane	ENTPD4 GALNT2 WFS1 EDEM1 SSR3 ETFDH PEX2 RRBP1 PCSK7 RFNG PEX12 RTN4 SEC61A1 DPM3 RER1 CHST12 MPV17
31985	0.00074471	Golgi cisterna	B4GALT2 CHPF SAR1B GALNT2 YIPF5 FUT11 GOLIM4 FURIN ASAP2 GOLGA2 GOLGA3 GOLGA1 B4GALT7
5515	0.00080395	protein binding	ITSN2 RB1 IPO13 MAPKBP1 KDELR1 TESK1 IPP ZDHHC7 GOLGA2 RPS6KA4 PSMD9 GOLGA3 AKT3 CREB3L2 GOLGA1 HOMER3 SLC12A6 DIP2C HOXA5 VPS39 TMEM8B ACVR1 IL15RA GABARAPL1 COG5 ACTN1 PRKCE HLA-B CSNK1D SCAMP2 RUFY1 EID1 RNF123 RRAGC PRKAR1A TEP1 PPP1R3D AKAP9 ORAI2 KCTD13 KDELR2 ATP6V0D1 ATF6 CLOCK VPS28 MAGED1 MYCBP2 IQGAP1 GABARAP MYL12A MTDH SNX3 NCSTN FXR2 CHST12 MICAL1 S100A13 MAP4 SNX7 ZNF148 ZBTB7A VTI…
44238	0.00086018	primary metabolic process	MAPKBP1 TRIO TESK1 RPS6KA4 PSMD9 NDST1 STS AKT3 PDK2 FBXO9 ACVR1 GAMT HEMK1 STARD5 IAH1 ENTPD4 PRKCE GLCE OXSM SLC35C1 CSNK1D CYP27A1 RRAGC TEP1 PPP1R3D KCTD13 ATP6V0D1 ATF6 GNE FUT11 MGST2 ADAMTS12 UBE2J1 NCSTN CHST12 ATP5E RNF217 PIP5K1C DECR1 ABCA2 B3GALNT1 EDEM1 RNF103 ADI1 NMT2 ECHDC2 FBXL3 ATM FKBP11 FKBP10 MOCS2 FKBP15 HEXB PIGP PTPRK PCSK7 PIGV TRIOBP CTSS IKBKB GYS1 DSTYK GUK1 FASTK SDF2…
32580	0.00086018	Golgi cisterna membrane	GOLGA2 B4GALT2 GOLGA3 CHPF SAR1B GALNT2 YIPF5 GOLGA1 FUT11 GOLIM4 ASAP2 B4GALT7
31984	0.00093174	organelle subcompartment	B4GALT2 CHPF SAR1B GALNT2 YIPF5 FUT11 GOLIM4 FURIN ASAP2 GOLGA2 GOLGA3 GOLGA1 B4GALT7
35466	0.001031	regulation of signaling pathway	ITSN2 TRIO CSF2 THRA CD81 IRS1 PTEN INPPL1 ECE1 TNFAIP1 IKBKB CCND1 PSD3 NPTN ACVR1 DUSP3 ARHGEF12 NCOA3 TMOD2 F2R CSNK1D TBC1D2B TNFRSF1A ELF1 RASA3 TBC1D5 TEP1 KCTD13 RAPGEF3 BIRC2 NOTCH2 PRKAA1 TBC1D9B FURIN RNF6 IQGAP1 ASAP2 ATP2C1 MALT1 RELA RAB23 STK38 S100A13 TBC1D12 MAP4K5 EVI5 MAP3K2 FARP2 WWTR1 GIT2 FARP1 NDFIP1 SMAD3 SMURF2 USP20 GBF1 VEGFB MAVS P2RX4 APC ST5 TAOK2 ID1 MDM2 ATM NF2 EZH1
31463	0.0011328	Cul3-RING ubiquitin ligase complex	KLHL9 KCTD13 KLHL22 TNFAIP1 KLHL20
44281	0.0011479	small molecule metabolic process	ACADVL RNPEPL1 MPG HEXB PTEN INPPL1 HDLBP CSAD GYS1 POFUT2 POFUT1 GUK1 PGM3 PDE4A PGLS ATP7A ACAA1 AZI2 PDK2 GAMT HEMK1 ATP6AP1 PRMT2 ENTPD4 OXSM ATP11B PEX2 AMPD2 BPGM REXO2 TNFRSF1A CYP27A1 DCTD PIK3CA TEP1 PPP1R3D CMPK1 ACOX3 PPARA ATP6V0D1 CARS2 ATP6V0C RHOQ GNE PCYOX1 PRKAA1 H6PD CNP ADH1B ETFDH MGST2 ABHD5 ATP2C1 PTS ACAT1 TYMP HMGCL PHKG1 ATP5E MGAT1 KDSR MGAT2 CDIPT DECR1 WDTC1 SLC35A2 MB…
30137	0.0011571	COPI-coated vesicle	COPB2 COPA PACS1 COPB1 COPE ARCN1
6886	0.0011793	intracellular protein transport	IPO13 COPB2 COPA SAR1B KDELR1 COPB1 PTTG1IP TRAK1 GABARAP STX11 SEC61A1 RIMS1 SSR1 HOMER3 SEC62 VTI1B BCAP31 STX7 SSR3 F2R AIP PEX12 ARCN1 MLPH APPBP2 PACS1 TAOK2 VPS41 KDELR2 TPP1 STAM2 BLZF1
34613	0.0012234	cellular protein localization	IPO13 COPB2 COPA SAR1B KDELR1 COPB1 PTTG1IP PTPRK TRAK1 GABARAP STX11 SEC61A1 RIMS1 SSR1 HOMER3 SEC62 VTI1B BCAP31 STX7 SSR3 F2R AIP PEX12 ARCN1 MLPH APPBP2 PACS1 TAOK2 ID1 VPS41 MDM2 TERF2IP KDELR2 TPP1 STAM2 BLZF1
31300	0.0013004	intrinsic to organelle membrane	ENTPD4 GALNT2 WFS1 EDEM1 SSR3 ETFDH ECE1 PEX2 RRBP1 PCSK7 RFNG PEX12 RTN4 SEC61A1 DPM3 RER1 CHST12 MPV17
70727	0.0013824	cellular macromolecule localization	IPO13 COPB2 COPA SAR1B KDELR1 COPB1 PTTG1IP PTPRK TRAK1 GABARAP STX11 SEC61A1 RIMS1 SSR1 HOMER3 SEC62 VTI1B BCAP31 STX7 SSR3 F2R AIP PEX12 ARCN1 MLPH APPBP2 PACS1 TAOK2 ID1 VPS41 MDM2 TERF2IP KDELR2 TPP1 STAM2 BLZF1
9101	0.00139	glycoprotein biosynthetic process	B3GALNT1 GALNT2 GLCE FUT11 VEGFB TRAK1 POMGNT1 NDST1 DPM3 POFUT1 CHST12 MGAT4B MGAT1 SDF2 MGAT2 MAN1B1 ATP7A UGGT2
5856	0.0014228	cytoskeleton	RB1 SYNM CLIC4 NUMA1 FKBP15 ARHGAP1 INPPL1 IPP PTPN21 TRIOBP ACTR1B AKAP11 PSTPIP2 KIF5B RNF19A PSD3 KIF1C HOMER3 SEC62 SPTAN1 ACTR2 GABARAPL1 PDCD6IP ACTN1 TMOD2 ADAM10 TYK2 MID2 PJA2 TANC1 ARHGAP10 MYL6 DYNC1LI2 CTTN PALLD MAP7D1 AKAP9 ELMO2 RHOQ GNE ROCK2 MYCBP2 DCTN3 PBXIP1 IQGAP1 KLC1 GABARAP ADD1 MYL12A DYNC2LI1 KIF3B MICAL1 MICALL2 ABL2 STOM MAP4 PDLIM5 GAS2L1 EVI5 FARP2 ABCA2 FARP1 MSN AR…
9100	0.0014582	glycoprotein metabolic process	B3GALNT1 GALNT2 GLCE FUT11 VEGFB TRAK1 POMGNT1 NDST1 ERP44 NCSTN DPM3 POFUT1 CHST12 MGAT4B MGAT1 SDF2 MGAT2 MAN1B1 ATP7A UGGT2 B4GALT7
30126	0.0017755	COPI vesicle coat	COPB2 COPA COPB1 COPE ARCN1
5802	0.0017836	trans-Golgi network	BECN1 GOLGA4 SLC9A6 CPD GOLGA1 ARL1 FURIN ATP7A ATP2C1 SCAMP2
15399	0.0020401	primary active transmembrane transporter activity	ABCA2 ABCC4 ATP6AP1 ATP8B2 ATP11B ATP2B1 ATP2C1 ABCC10 TAPBP SEC61A1 ATP5E ATP7A ATP6V0D1 ATP6V0C PCYOX1
15405	0.0020401	P-P-bond-hydrolysis-driven transmembrane transporter activity	ABCA2 ABCC4 ATP6AP1 ATP8B2 ATP11B ATP2B1 ATP2C1 ABCC10 TAPBP SEC61A1 ATP5E ATP7A ATP6V0D1 ATP6V0C PCYOX1
33116	0.002172	ER-Golgi intermediate compartment membrane	BCAP31 RAB2A LMAN1 TMED3 ERGIC2 ERGIC1
16758	0.0022545	transferase activity, transferring hexosyl groups	B4GALT2 B3GALNT1 CHPF GALNT2 B3GAT3 PIGP FUT11 RFNG PIGV POMGNT1 GYS1 POFUT2 POFUT1 MGAT4B MGAT1 SDF2 MGAT2 UGGT2 B4GALT7
30258	0.0023258	lipid modification	ACADVL PIK3CA TEP1 SLC35C1 PTEN ETFDH ACOX3 ACAA1 CRAT ACAT1 DECR1
42626	0.0024136	ATPase activity, coupled to transmembrane movement of substances	ABCA2 ABCC4 ATP6AP1 ATP8B2 ATP11B ATP2B1 ATP2C1 ABCC10 TAPBP ATP5E ATP7A ATP6V0D1 ATP6V0C PCYOX1
5768	0.0024136	endosome	SLC48A1 CD63 RAB5B FKBP15 GOLIM4 ECE1 TNFAIP1 TRAK1 RAB22A SNX3 STS VPS53 LAMP2 ATP7A VPS39 ARSA CD164 NDFIP1 STX7 MCOLN1 SCAMP2 RUFY1 SLC9A6 RABEP2 VPS41 CHMP2A NF2 PI4KB ATP6V0D1 STAM2 VPS28 DGKH
43492	0.0026475	ATPase activity, coupled to movement of substances	ABCA2 ABCC4 ATP6AP1 ATP8B2 ATP11B ATP2B1 ATP2C1 ABCC10 TAPBP ATP5E ATP7A ATP6V0D1 ATP6V0C PCYOX1
30384	0.0026482	phosphoinositide metabolic process	DPM3 PIK3CA CD81 TEP1 PIGP PTEN PI4KA PIP5K1C PI4KB PIGG PLCB1 PIGV
16021	0.0027292	integral to membrane	SLC35B3 KDELR1 ZDHHC7 FAM134C NDST1 SCAMP4 KIAA1109 C1GALT1C1 C3ORF18 STS CREB3L2 MPV17 SEC62 SLC12A6 TMEM8B ACVR1 IL15RA C5ORF15 ENTPD4 GLCE SLC35C1 ENTPD7 HLA-B FNDC3A HLA-F TMEM80 SCAMP3 SCAMP2 ORAI2 KCTD13 KDELR2 ATF6 TMEM185B TBC1D9B FUT11 MGST2 TEX261 PTTG1IP UBE2J1 MTDH NCSTN CHST12 RNF217 SSR1 TSPAN3 VTI1B ABCA2 B3GALNT1 NDFIP1 FZD2 TMEM50A SLC35E1 EDEM1 SLC10A3 GPR137B RNF103 TOLLIP GOLG…
6891	0.0028181	intra-Golgi vesicle-mediated transport	GOLGA3 COPB2 COG5 PACS1 COPB1 COPE
16820	0.0028267	hydrolase activity, acting on acid anhydrides, catalyzing transmembrane movement of substances	ABCA2 ABCC4 ATP6AP1 ATP8B2 ATP11B ATP2B1 ATP2C1 ABCC10 TAPBP ATP5E ATP7A ATP6V0D1 ATP6V0C PCYOX1
31224	0.003176	intrinsic to membrane	SLC35B3 KDELR1 ZDHHC7 FAM134C NDST1 SCAMP4 KIAA1109 C1GALT1C1 C3ORF18 STS CREB3L2 MPV17 SEC62 SLC12A6 TMEM8B ACVR1 IL15RA C5ORF15 ENTPD4 GLCE SLC35C1 ENTPD7 HLA-B FNDC3A HLA-F TMEM80 SCAMP3 SCAMP2 ORAI2 KCTD13 KDELR2 ATF6 TMEM185B TBC1D9B FUT11 MGST2 TEX261 PTTG1IP UBE2J1 MTDH NCSTN CHST12 RNF217 SSR1 TSPAN3 VTI1B ABCA2 B3GALNT1 NDFIP1 FZD2 TMEM50A SLC35E1 EDEM1 SLC10A3 GPR137B RNF103 TOLLIP GOLG…
16740	0.00326	transferase activity	B4GALT2 MOCS2 TRIO MAST4 CHPF RNPEPL1 IRS1 PIGP TESK1 STK19 ZDHHC7 PIGV IKBKB RPS6KA4 NDST1 GYS1 POFUT2 DSTYK CCND1 POFUT1 GUK1 FASTK AKT3 SDF2 ACAA1 PDK2 POLH ACVR1 GAMT HEMK1 CDKL3 PCYT2 PCYT1A PRMT2 NCOA3 PRKCE OXSM MINK1 CSNK1D ASH1L TYK2 RABGGTA POMGNT1 TPST1 PIK3CA CMPK1 PIGG CLOCK B4GALT7 CDKL1 GNE DGKH PRKAA1 ZCCHC6 ROCK2 FUT11 GLT8D1 MGST2 ZDHHC24 ABHD5 RFNG ACAT1 TYMP PHKG1 CHST12 STK38…
51129	0.0034745	negative regulation of cellular component organization	THRA SEMA3A PTEN INPPL1 AIP RNF6 SEMA4F TRIOBP RTN4 ADD1 APC TEP1 TERF2IP TPP1 ATM MAP4 SPTAN1 RHOQ PICALM
5083	0.0037861	small GTPase regulator activity	ITSN2 TBC1D9B TRIO ARHGAP1 IQGAP1 ASAP2 RIMS1 PSD3 TBC1D12 MAP4K5 EVI5 VPS39 FARP2 GIT2 FARP1 ARHGEF12 MINK1 GBF1 TBC1D2B CDC42BPA ARHGAP10 FER MLPH TBC1D5 GOPC RAB3GAP1
30663	0.0038281	COPI coated vesicle membrane	COPB2 COPA COPB1 COPE ARCN1
15629	0.0040389	actin cytoskeleton	CLIC4 FKBP15 DCTN3 INPPL1 IPP IQGAP1 GABARAP TRIOBP ADD1 MYL12A ACTR1B MICALL2 PDLIM5 SPTAN1 ACTR2 ACTN1 ARPC5 MYO9A KLHL20 MYL6 MYO1B MLPH PALLD ACTR10 RHOQ
43550	0.0059587	regulation of lipid kinase activity	RB1 RBL2 CD81 IRS1
6903	0.0064122	vesicle targeting	COPB2 COPA COPB1 GBF1 COPE ARCN1
5764	0.006975	lysosome	SLC36A1 SLC48A1 ABCA2 ARSA CD63 CD164 ASAH1 HEXB MCOLN1 GABARAP CTSS CLCN7 TM9SF1 NCSTN STS GM2A LAMP2 IDS ACP2 TPP1 VPS39 PCYOX1
323	0.006975	lytic vacuole	SLC36A1 SLC48A1 ABCA2 ARSA CD63 CD164 ASAH1 HEXB MCOLN1 GABARAP CTSS CLCN7 TM9SF1 NCSTN STS GM2A LAMP2 IDS ACP2 TPP1 VPS39 PCYOX1
5829	0.0080869	cytosol	MOCS2 CLIC4 TRIO NUMA1 THRA IRS1 TESK1 PTEN INPPL1 IKBKB ALAD CCND1 PSTPIP2 HABP4 PDE4A ATP7A AZI2 SPTAN1 GAMT STARD5 DUSP3 PCYT1A ARHGEF12 PDCD6IP COG5 ACTN1 AIP CSNK1D FNDC3A PIK3CA PRKAR1A TEP1 PACS1 GORASP1 AKAP9 PLCB1 STAM2 BIRC2 VPS28 GNE COPB2 PRKAA1 COPA ROCK2 COPB1 DCTN3 PBXIP1 ABHD5 FOXO3 KLC1 MALT1 RELA ADD1 FXR2 S100A13 ABL2 PDLIM5 WDTC1 EGLN1 MAP3K2 BCAP31 SMAD3 BAD TXNRD1 GBF1 ATOX1…
5788	0.0080869	endoplasmic reticulum lumen	FKBP10 ERLEC1 MBTPS1 ERP44 RCN1 H6PD P4HA1 PPIB TOR1B UGGT2 CES2
5765	0.0081698	lysosomal membrane	SLC36A1 CLCN7 SLC48A1 ABCA2 CD63 TM9SF1 CD164 NCSTN LAMP2 ACP2 MCOLN1 VPS39
6486	0.0093333	protein amino acid glycosylation	B3GALNT1 GALNT2 FUT11 VEGFB TRAK1 POMGNT1 DPM3 POFUT1 MGAT4B MGAT1 SDF2 MGAT2 MAN1B1 UGGT2
3706	0.0093333	ligand-regulated transcription factor activity	RXRB NOTCH2 SMAD3 PPARA
30695	0.0093333	GTPase regulator activity	ITSN2 BCAR3 TBC1D9B TRIO FAM13B ARHGAP1 IQGAP1 ASAP2 RIMS1 PSD3 TBC1D12 MAP4K5 EVI5 VPS39 FARP2 GIT2 FARP1 ARHGEF12 MINK1 GBF1 TBC1D2B CDC42BPA MYO9A ARHGAP10 FER MLPH RASA3 RABEP2 TBC1D5 GOPC RAPGEF3 RAB3GAP1
30517	0.0093333	negative regulation of axon extension	SEMA3A RNF6 SEMA4F RTN4
70085	0.0093333	glycosylation	B3GALNT1 GALNT2 FUT11 VEGFB TRAK1 POMGNT1 DPM3 POFUT1 MGAT4B MGAT1 SDF2 MGAT2 MAN1B1 UGGT2
43413	0.0093333	macromolecule glycosylation	B3GALNT1 GALNT2 FUT11 VEGFB TRAK1 POMGNT1 DPM3 POFUT1 MGAT4B MGAT1 SDF2 MGAT2 MAN1B1 UGGT2
12506	0.0095882	vesicle membrane	CD63 IL15RA COPB2 ABCC4 CLIC4 COPA SMAGP SLC30A5 COPB1 ENTPD7 FNDC3A ARCN1 ARHGAP10 NECAP2 APPBP2 TAOK2 LAMP2 MDM2 VAMP2 COPE SEC31A SNTB2
30135	0.0095882	coated vesicle	COPB2 COPA COPB1 YIPF5 ECE1 FURIN ARCN1 NECAP2 PACS1 SH3BP4 GOPC RABAC1 ATP7A ATP6V0D1 VAMP2 COPE SEC31A PICALM
