# Supplementary material for: Characterization of Endoplasmic Reticulum (ER) in Human Pluripotent Stem Cells Revealed Increased Susceptibility to Cell Death upon ER Stress
Source: Cells. 2020 Apr 26;9(5):1078. doi: 10.3390/cells9051078 (PMC7291192; doi:10.3390/cells9051078)
Supplement: Supplementary file 1 [file cells-09-01078-s001.zip › Supplementary_Table_S4.xlsx]

## Sheet: Supplementary Table S4
Supplementary Table S4. Functional enrichment of cluster iv
GO ID	adjustedPValue	Description	Gene symbol
48518	2.4636e-15	positive regulation of biological process	SERPINE2 MAML2 CSF1 ZAK STMN2 PRDM1 AHR COMT ICAM1 DCAF6 RASSF1 C3AR1 FBXO4 HOXA1 KIFAP3 B2M TNS3 WLS MAP3K5 IL13RA1 PHLDA3 ZBTB38 HGF TAP1 ACSL5 TICAM1 PGF SYTL2 CACNB3 TWSG1 CCDC80 SOAT1 IFI27 STIM1 CD226 ZFPM2 SQSTM1 CFB DLX2 EIF5A2 GATA6 THY1 PIK3R1 GATA2 PLD1 NID1 NPAS2 DPP4 C5 HRH1 ATXN1 APH1B ZMAT3 HMOX1 TNFRSF14 CAMTA2 WNT2 SOCS5 JUN ZFHX3 TGFB2 TGFB1 PLK2 SMAD9 INHBA SMARCA2 GDF5 NFKB1 C…
48522	1.3002e-14	positive regulation of cellular process	SERPINE2 MAML2 CSF1 ZAK STMN2 AHR COMT ICAM1 DCAF6 RASSF1 C3AR1 FBXO4 HOXA1 KIFAP3 TNS3 WLS MAP3K5 IL13RA1 PHLDA3 ZBTB38 HGF TAP1 ACSL5 TICAM1 PGF TWSG1 CCDC80 SOAT1 IFI27 CD226 ZFPM2 SQSTM1 DLX2 EIF5A2 GATA6 THY1 PIK3R1 GATA2 PLD1 NID1 NPAS2 DPP4 C5 HRH1 ATXN1 APH1B ZMAT3 HMOX1 TNFRSF14 CAMTA2 WNT2 SOCS5 JUN ZFHX3 TGFB2 TGFB1 PLK2 SMAD9 INHBA SMARCA2 GDF5 NFKB1 CIDEC FOSL2 DAP NR4A3 BCL6 IL7 TNF…
23052	2.1419e-13	signaling	MAML2 ZAK STMN2 RASSF1 ALCAM C3AR1 FBXO6 KIFAP3 WLS SP110 ADCY9 FEZ2 RIN3 CD226 PRKD1 OPTN SKAP2 RRAD PDE1A THY1 PIK3R1 C5 APH1B RRAS HMOX1 PAG1 S100A11 FZD1 JUN LRRN3 TIPARP FZD4 FZD6 LNPEP RAB27B GNG12 GDF5 EXT1 EXT2 CYLD ARL2BP LPAR6 TNFSF4 RGL1 PTPRM ADM HERPUD1 RAC2 CD36 TEAD1 APPL2 JAK1 MME ANXA4 RGMB RHOC F3 MRAS MDFIC KCNMA1 CDC42EP1 ANGPTL2 RARB PPARG CD47 FOXC2 INPP1 PTGER3 NOTCH2NL NED…
65007	1.9723e-12	biological regulation	RNH1 SERPINE2 MAML2 STMN2 LIPA DCAF6 ALCAM CREB3L1 C3AR1 HOXA1 WLS HOXA4 MBNL1 ISL1 SYTL2 ADCY9 FEZ2 PRKD1 MYL9 OPTN CFB SKAP2 RETSAT GATA6 THY1 GATA2 ZNF25 C5 RDH10 HOXC5 HMOX1 HOXC4 S100A11 FZD1 JUN ABCA5 PLK2 FN1 ELL2 FLI1 FOSL2 NFATC4 EHD1 CYLD ARL2BP TNFSF4 HOXD4 FXYD5 PAM CPEB2 TMEM9B ZNF132 ARPC1B BHLHE41 ADM JPH2 PEA15 TIMP2 ANXA6 SH3BGRL3 TIMP1 TEAD1 APPL2 JAK1 IKBIP DUSP1 METRN ANXA4 F3…
44421	6.1012e-11	extracellular region part	RNH1 COL16A1 SERPINE2 CSF1 CTSZ TNC SECTM1 ADM LAMC1 LIPA ICAM1 LOXL2 CTSO ADAMTS2 TIMP2 EMILIN2 TIMP1 B2M ADAMTS6 SERPINB1 DST MME METRN IGFBP4 MMP2 HGF BGN P3H1 NRG1 PCOLCE NGF F3 PGF MMP14 TWSG1 CCDC80 CRISPLD2 COL6A2 COL6A1 MMP19 ANGPTL2 CDH13 ANG PLA2R1 SMPDL3A COL13A1 LAMA2 HTRA1 AEBP1 NID1 TFPI FSTL1 NID2 FBLN2 EGFR THSD4 FSTL3 CST3 C5 RELN GPC1 SPOCK1 HMOX1 SLIT3 A2M WNT2 ARSB MICA CTHRC1…
9653	6.5778e-11	anatomical structure morphogenesis	SEMA5A CSF1 TNC LIPA ANTXR1 ALCAM SCP2 CAPN2 HOXA1 PITX1 HOXA4 PHLDA3 MBNL1 SP110 HGF TM4SF4 GEM PGF TWSG1 FEZ2 ZFPM2 LY6E DLX2 CUL7 COL13A1 GATA6 THY1 RDH10 HMOX1 HOXC4 WNT2 NTNG1 JUN TGFB2 TGFB1 TIPARP FZD6 FN1 SMAD9 INHBA GDF5 FLI1 SSH1 EXT1 EXT2 BMP1 NR4A3 BCL6 IL7 HOXD4 ANXA2P2 PAM CPM BMPR2 B4GALT1 SYCP2 CITED2 CTSZ BHLHE41 PTPRM SIX1 ADM LAMC1 PKD2 CYR61 ITGA2 MMP2 ITGA1 BGN PLAUR TGFBR2 R…
5515	1.0874e-10	protein binding	CHIC2 RNH1 SERPINE2 MAML2 STMN2 LIPA DCAF6 ALCAM SCP2 CREB3L1 C3AR1 HOXA1 NCKAP5 GSTK1 MBNL1 HPCAL1 AFAP1 SYTL2 DAAM2 ORAI3 FEZ2 CYP2E1 PRKD1 OPTN CFB SKAP2 COL13A1 GATA6 THY1 GATA2 GNS C5 S100A16 HMOX1 S100A11 FZD1 PLK3 JUN CDK19 TIPARP FZD4 PLK2 FZD6 FN1 LNPEP FLI1 FOSL2 NFATC4 EHD1 CYLD EHD2 PPFIBP1 TNFSF4 FXYD5 PAM ARPC1B CLTB ADM LRRC32 EEA1 JPH2 PEA15 TIMP2 ANXA6 TIMP1 TEAD1 APPL2 JAK1 IKBI…
48731	1.0874e-10	system development	SEMA5A CHRM2 SERPINE2 CSF1 STMN2 TNC FAIM2 PLOD1 PRDM1 AHR LIPA CYB5D2 ALCAM SCP2 CAPN3 DPF3 HOXA1 OSTF1 PITX1 TNS3 HOXA4 MBNL1 IGFBP4 SP110 HGF TM4SF4 GEM PGF RUNX2 PYGO1 TWSG1 FEZ2 TAGLN2 HECA ZFPM2 LY6E DLX2 CUL7 COL13A1 NPR2 GATA6 THY1 AEBP1 GATA2 NID1 NPAS2 SLC9A3R2 ANKH S100A16 RDH10 HOXC5 HMOX1 HOXC4 WNT2 ARSB NTNG1 FZD1 JUN ZFHX3 TGFB2 TGFB1 TIPARP FZD4 FZD6 FN1 SMAD9 INHBA GNG12 SMARCA2 …
5488	1.0874e-10	binding	CHIC2 RNH1 SERPINE2 MAML2 STMN2 LIPA DCAF6 ALCAM SCP2 CREB3L1 C3AR1 HOXA1 NCKAP5 HOXA4 GSTK1 MBNL1 HPCAL1 ARMC9 AFAP1 UPB1 ISL1 SYTL2 ADCY9 DAAM2 ETHE1 ORAI3 FEZ2 CYP2E1 PRKD1 MYL9 OPTN CFB SKAP2 COL13A1 GATA6 ENDOD1 THY1 GATA2 ZNF25 GNS PLAC8 C5 S100A16 RDH10 PNPO HOXC5 HMOX1 HOXC4 S100A11 EDEM3 FZD1 PLK3 JUN CDK19 PMM1 ABCA5 TIPARP FZD4 FUCA1 PLK2 FZD6 FN1 LNPEP ABCA8 LARP6 FLI1 FOSL2 NFATC4 EH…
50789	1.0923e-10	regulation of biological process	RNH1 SERPINE2 MAML2 ZAK STMN2 TXNDC15 ICAM1 DCAF6 RASSF1 ALCAM CREB3L1 C3AR1 FBXO4 ARL6IP5 DPF3 FBXO6 HOXA1 KIFAP3 B2M TNS3 WLS HOXA4 MBNL1 SP110 ACSL1 P3H1 ACSL5 KRT7 ISL1 RUNX2 SYTL2 TWSG1 CCDC80 ADCY9 SOAT1 IFI27 FEZ2 RIN3 CD226 PRKD1 ZFPM2 MYL9 OPTN CFB SKAP2 RRAD PDE1A EIF5A2 GATA6 THY1 PIK3R1 GATA2 ZNF25 C5 APH1B ANKH RRAS HOXC5 HMOX1 HOXC4 A2M PAG1 S100A11 FZD1 JUN APOBEC3F ABCA5 APOBEC3G …
48856	1.593e-10	anatomical structure development	SEMA5A CHRM2 SERPINE2 CSF1 STMN2 TNC FAIM2 PLOD1 PRDM1 AHR LIPA ANTXR1 CYB5D2 ALCAM SCP2 CAPN2 CAPN3 DPF3 HOXA1 OSTF1 PITX1 TNS3 HOXA4 PHLDA3 MBNL1 IGFBP4 SP110 HGF TM4SF4 GEM PGF RUNX2 PYGO1 TWSG1 FEZ2 TAGLN2 HECA ZFPM2 LY6E DLX2 CUL7 COL13A1 NPR2 GATA6 THY1 AEBP1 GATA2 NID1 NPAS2 SLC9A3R2 ANKH S100A16 RDH10 HOXC5 HMOX1 HOXC4 WNT2 ARSB NTNG1 FZD1 JUN ZFHX3 TGFB2 TGFB1 TIPARP FZD4 FZD6 FN1 SMAD9 …
23033	3.3492e-10	signaling pathway	CHRM2 COL16A1 MAML2 ZAK DGKA STMN2 RASSF1 ARHGDIB C3AR1 ENPP2 FBXO6 WLS MAP3K5 IL13RA1 PHLDA3 CAST TLE4 HGF TICAM1 GEM PYGO1 CACNB3 ADCY9 RAB36 SQSTM1 DGKI LY6E RRAD NPR2 SEL1L THY1 PIK3R1 PLD1 C5 HRH1 APH1B RRAS GRK5 TBXA2R HMOX1 TNFRSF14 WNT2 PAG1 SOCS5 FZD1 JUN TGFB2 TGFB1 LRRN3 TIPARP FZD4 FZD6 ARHGAP29 SMAD9 RAB27B INHBA GNG12 GDF5 CYLD RCAN1 FGF14 LPAR6 ITGA11 RGL1 CALCOCO1 BMPR2 RNF14 LRRK…
5509	5.9382e-10	calcium ion binding	MCFD2 FKBP14 DGKA TNC CIB1 PKD2 MAN1A2 ME1 CAPN2 ANXA6 SDF4 CAPN3 EFHD1 ME3 DST MME PCDHGA3 ANXA4 HEG1 HPCAL1 TBC1D9 ANXA11 RCN3 MMP14 PLCB4 STIM1 ASPH MMP19 FKBP7 CDH13 S100A3 FKBP9 MYL9 MEGF6 LRP1 C1R NOTCH2NL NID1 THBS2 FSTL1 NID2 FBLN2 THBS3 SCUBE3 S100A16 STAT4 SPOCK1 STAT6 SLIT3 S100A11 EDEM3 GSN PCDH9 STAT1 STAT2 PLCL1 EHD1 EHD2 BMP1 SYT11 MGP CALU FAT4 ANXA2P2 NUCB2 MEGF9
32502	7.3181e-10	developmental process	SERPINE2 ZAK STMN2 SPATA20 LIPA ANTXR1 CYB5D2 HERC4 ALCAM SCP2 DPF3 HOXA1 TNS3 WLS HOXA4 MBNL1 SP110 TM4SF4 ISL1 RUNX2 TWSG1 SOAT1 FEZ2 TAGLN2 HECA ZFPM2 COL13A1 GATA6 THY1 GATA2 C5 ANKH S100A16 RDH10 HOXC5 HMOX1 HOXC4 ARSB NTNG1 FZD1 JUN TIPARP FZD4 FZD6 FN1 GNG12 SMARCA2 GDF5 FLI1 NFATC4 EXT1 EXT2 HOXD4 PAM CITED2 CTSZ BHLHE41 PTPRM SECTM1 ADM CTSO TCTN1 TIMP2 SDF4 TIMP1 TEAD1 METRN BGN F3 MMP1…
31012	1.0437e-09	extracellular matrix	COL16A1 COL13A1 LAMA2 SERPINE2 TNC LAMC1 NID1 NID2 FBLN2 THSD4 ADAMTS2 RELN GPC1 TIMP2 SPOCK1 EMILIN2 TIMP1 WNT2 ADAMTS6 CTHRC1 NTNG1 TGFB2 TGFB1 DST MME LAMB2 MMP2 TFPI2 FN1 BGN P3H1 F3 MFAP4 MMP14 CCDC80 CRISPLD2 COL5A3 COL7A1 COL6A2 MGP COL6A1 MMP19 ANGPTL2 ANG ANXA2P2
22610	1.0437e-09	biological adhesion	SCARB2 SEMA5A COL16A1 B4GALT1 TNC PTPRM CIB1 LAMC1 PKD2 RND3 ANTXR1 WISP1 CYR61 ICAM1 LOXL2 ALCAM ME1 EMILIN2 SIRPA ME3 CD36 DST ITGA3 PCDHGA3 ITGA2 ROM1 ITGA1 RGMB F3 COL6A2 COL6A1 CDH13 CD226 ITGB1BP1 ITGA5 CD47 KIFC3 CD151 COL13A1 NEDD9 THY1 AEBP1 NID1 THBS2 NID2 EGFR THBS3 DPP4 RELN CLCA2 S1PR1 LPXN SPOCK1 ARSB CD99 PCDH9 LAMB2 TPBG FN1 DCBLD1 MFAP4 PPFIBP1 KITLG NFASC BMP1 COL5A3 COL7A1 MGP …
7155	1.0437e-09	cell adhesion	SCARB2 SEMA5A COL16A1 B4GALT1 TNC PTPRM CIB1 LAMC1 PKD2 RND3 ANTXR1 WISP1 CYR61 ICAM1 LOXL2 ALCAM ME1 EMILIN2 SIRPA ME3 CD36 DST ITGA3 PCDHGA3 ITGA2 ROM1 ITGA1 RGMB F3 COL6A2 COL6A1 CDH13 CD226 ITGB1BP1 ITGA5 CD47 KIFC3 CD151 COL13A1 NEDD9 THY1 AEBP1 NID1 THBS2 NID2 EGFR THBS3 DPP4 RELN CLCA2 S1PR1 LPXN SPOCK1 ARSB CD99 PCDH9 LAMB2 TPBG FN1 DCBLD1 MFAP4 PPFIBP1 KITLG NFASC BMP1 COL5A3 COL7A1 MGP …
7275	2.1015e-09	multicellular organismal development	SERPINE2 STMN2 SPATA20 LIPA CYB5D2 ALCAM SCP2 DPF3 HOXA1 TNS3 WLS HOXA4 MBNL1 SP110 TM4SF4 ISL1 RUNX2 TWSG1 FEZ2 TAGLN2 HECA ZFPM2 COL13A1 GATA6 THY1 GATA2 C5 ANKH S100A16 RDH10 HOXC5 HMOX1 HOXC4 ARSB NTNG1 FZD1 JUN TIPARP FZD4 FZD6 FN1 GNG12 SMARCA2 GDF5 FLI1 EXT1 EXT2 HOXD4 PAM CITED2 CTSZ BHLHE41 PTPRM SECTM1 ADM CTSO TCTN1 TIMP2 SDF4 TIMP1 TEAD1 METRN BGN MMP14 ZEB2 MRAS PAX8 KCNMA1 MMP19 ANG…
50794	6.4091e-09	regulation of cellular process	SERPINE2 MAML2 ZAK STMN2 TXNDC15 ICAM1 DCAF6 RASSF1 ALCAM CREB3L1 C3AR1 FBXO4 DPF3 FBXO6 HOXA1 KIFAP3 TNS3 WLS HOXA4 MBNL1 SP110 ACSL1 P3H1 ACSL5 KRT7 ISL1 RUNX2 TWSG1 CCDC80 ADCY9 SOAT1 IFI27 FEZ2 RIN3 CD226 PRKD1 ZFPM2 OPTN SKAP2 RRAD PDE1A EIF5A2 GATA6 THY1 PIK3R1 GATA2 ZNF25 C5 APH1B RRAS HOXC5 HMOX1 HOXC4 PAG1 S100A11 FZD1 JUN ABCA5 LRRN3 GADD45A PLK2 FN1 RAB27B GNG12 SMARCA2 ELL2 GDF5 FLI1 …
48513	6.4293e-09	organ development	SEMA5A CSF1 TNC PLOD1 PRDM1 AHR LIPA SCP2 CAPN3 HOXA1 PITX1 TNS3 HOXA4 MBNL1 HGF TM4SF4 GEM PGF PYGO1 TWSG1 TAGLN2 HECA ZFPM2 LY6E DLX2 CUL7 COL13A1 GATA6 THY1 AEBP1 GATA2 NID1 SLC9A3R2 S100A16 RDH10 HMOX1 HOXC4 WNT2 FZD1 JUN ZFHX3 TGFB2 TGFB1 TIPARP FZD6 FN1 SMAD9 INHBA GNG12 FLI1 EXT1 EXT2 RCAN1 BMP1 NR4A3 BCL6 IL7 COL5A3 ITGA11 HOXD4 ANXA2P2 DYRK3 BMPR2 B4GALT1 SYCP2 CITED2 CTSZ BHLHE41 PTPRM …
5578	3.5458e-08	proteinaceous extracellular matrix	COL16A1 COL13A1 LAMA2 TNC LAMC1 NID1 NID2 FBLN2 THSD4 ADAMTS2 RELN GPC1 TIMP2 SPOCK1 EMILIN2 TIMP1 WNT2 ADAMTS6 CTHRC1 NTNG1 TGFB1 DST MME LAMB2 MMP2 TFPI2 FN1 BGN P3H1 MFAP4 CCDC80 COL5A3 COL7A1 COL6A2 MGP COL6A1 MMP19 ANGPTL2 ANG ANXA2P2
7165	5.9704e-08	signal transduction	CHRM2 ZAK TNC NR3C1 SYDE1 RASSF1 ALCAM ARHGDIB FBXO6 OSTF1 KIFAP3 MAP3K5 IGFBP4 HGF TICAM1 TEX2 GEM PGF ADCY9 RAB36 FEZ2 RIN3 CD226 PRKD1 OPTN SKAP2 PPIC RRAD NPR2 PDE1A ARHGAP18 PIK3R1 PLD1 C5 HRH1 RRAS GRK5 TNFRSF17 LPXN HMOX1 SRGAP1 PAG1 S100A11 SOCS5 JUN TGFB1 LRRN3 ARHGAP29 RAB27B GNG12 NFKB1 EXT1 EXT2 RCAN1 DAP FGF14 ARL2BP TNFSF4 RGL1 LRP12 CALCOCO1 RNF14 LRRK1 PTPRM ADM ADRA1D PKD2 RND3 W…
23060	1.3791e-07	signal transmission	CHRM2 ZAK TNC NR3C1 COMT SYDE1 RASSF1 ALCAM ARHGDIB FBXO6 OSTF1 KIFAP3 PDE8A MAP3K5 IGFBP4 SP110 HGF TICAM1 TEX2 GEM PGF ADCY9 RAB36 FEZ2 RIN3 CD226 PRKD1 OPTN SKAP2 PPIC RRAD NPR2 PDE1A ARHGAP18 SLC1A4 PIK3R1 PLD1 LIN7B C5 HRH1 ATXN1 RRAS GRK5 TNFRSF17 LPXN HMOX1 SRGAP1 PAG1 S100A11 SOCS5 JUN TGFB1 LRRN3 ARHGAP29 RAB27B INHBA GNG12 NFKB1 EXT1 EXT2 RCAN1 DAP FGF14 ARL2BP TNFSF4 RGL1 LRP12 CALCOCO…
23046	1.3791e-07	signaling process	CHRM2 ZAK TNC NR3C1 COMT SYDE1 RASSF1 ALCAM ARHGDIB FBXO6 OSTF1 KIFAP3 PDE8A MAP3K5 IGFBP4 SP110 HGF TICAM1 TEX2 GEM PGF ADCY9 RAB36 FEZ2 RIN3 CD226 PRKD1 OPTN SKAP2 PPIC RRAD NPR2 PDE1A ARHGAP18 SLC1A4 PIK3R1 PLD1 LIN7B C5 HRH1 ATXN1 RRAS GRK5 TNFRSF17 LPXN HMOX1 SRGAP1 PAG1 S100A11 SOCS5 JUN TGFB1 LRRN3 ARHGAP29 RAB27B INHBA GNG12 NFKB1 EXT1 EXT2 RCAN1 DAP FGF14 ARL2BP TNFSF4 RGL1 LRP12 CALCOCO…
9987	3.1458e-07	cellular process	RNH1 SERPINE2 STMN2 LIPA DCAF6 ALCAM SCP2 C3AR1 HOXA1 MBNL1 ISL1 SYTL2 ADCY9 DAAM2 FEZ2 CYP2E1 PRKD1 OPTN SKAP2 RETSAT COL13A1 GATA6 THY1 GATA2 PLAC8 C5 S100A16 RDH10 PNPO ST3GAL5 HMOX1 ST3GAL1 EDEM3 FZD1 PLK3 JUN CDK19 PMM1 TIPARP FZD4 FUCA1 PLK2 FN1 LNPEP ELL2 LARP6 FOSL2 NFATC4 EHD1 CYLD EHD2 PPFIBP1 TNFSF4 FAT4 FXYD5 PAM ARPC1B BHLHE41 CLTB PIGZ ADM EEA1 MRC2 JPH2 TIMP2 SH3BGRL3 TK2 TIMP1 APP…
30155	3.1458e-07	regulation of cell adhesion	LAMA2 SERPINE2 CSF1 CITED2 NID1 CYR61 FSTL3 ICAM1 CYTH3 DPP4 ARHGDIB CD36 KIFAP3 TGFB2 GSN TGFB1 CDKN2A ITGA2 NRG1 MMP14 CCDC80 BCL6 CDH13 FXYD5 CD47
44459	8.4423e-07	plasma membrane part	SCARB2 CHRM2 SERPINE2 HFE CIB1 FAIM2 SLC4A4 ANTXR1 SLC8A1 ICAM1 BEST1 ALCAM C3AR1 ENPP2 PTRF B2M TNS3 IL13RA1 TNS1 CAST SP110 IL11RA HGF AFAP1 GEM SYTL2 HLA-E CACNB3 ADCY9 STIM1 CD226 PRKD1 PLA2R1 TLN1 LY6E CD151 GYPE SLC1A4 THY1 LIN7B SLC9A3R2 DPP4 C5 HRH1 ANKH TBXA2R TSPAN4 CLCA2 ST3GAL5 HMOX1 TNFRSF14 STXBP5 CD99 NTNG1 FZD6 TRPV2 LNPEP GNG12 CYLD TNFSF4 ITGA11 LRP12 BMPR2 B4GALT1 FHL2 CLTB PTP…
32501	1.1373e-06	multicellular organismal process	SERPINE2 STMN2 SPATA20 LIPA CYB5D2 HERC4 ALCAM SCP2 C3AR1 DPF3 HOXA1 TNS3 WLS HOXA4 MBNL1 SP110 ACSL1 TM4SF4 ISL1 RUNX2 TWSG1 FEZ2 TAGLN2 CD226 HECA ZFPM2 TLN1 MYL9 COL13A1 EIF5A2 GATA6 THY1 GATA2 C5 CYB5R3 ANKH S100A16 RDH10 HOXC5 HMOX1 HOXC4 B4GALNT1 ARSB NTNG1 FZD1 JUN TIPARP FZD4 FZD6 FN1 GNG12 SMARCA2 GDF5 FLI1 EXT1 EHD1 EXT2 TNFSF4 HOXD4 PAM CITED2 CTSZ BHLHE41 PTPRM SECTM1 ADM TRAM2 CTSO S…
43167	1.5994e-06	ion binding	RNH1 ZAK ANTXR2 ANTXR1 CYB5D2 RASSF1 SCP2 DHX58 DPF3 MBNL1 LIMCH1 SP110 HPCAL1 P3H1 UPB1 ISL1 SYTL2 ADCY9 ETHE1 CYP2E1 PRKD1 ZFPM2 MYL9 PDE1A GATA6 ENDOD1 GATA2 ZNF25 GNS S100A16 HMOX1 ARSD ARSB S100A11 EDEM3 APOBEC3F PMM1 APOBEC3G TIPARP LNPEP GNG12 EHD1 CYLD EHD2 CALU FAT4 PAM ZNF132 FKBP14 GBE1 EEA1 PPP3CC REV3L TIMP2 ANXA6 SDF4 TIMP1 CTBS ZCCHC24 ZHX3 MME DUSP1 ANXA4 HEG1 BHMT2 ZHX1 SIRT2 MMP…
5576	1.6546e-06	extracellular region	RNH1 COL16A1 SERPINE2 CSF1 TNC SPATA20 ANTXR2 LIPA CYB5D2 ICAM1 LOXL2 ENPP2 PAMR1 B2M IGFBP4 HGF P3H1 PCOLCE PGF PLA2G15 TWSG1 CCDC80 CRISPLD2 PLA2R1 TLN1 MXRA5 NBL1 CFB COL13A1 TEX264 HTRA1 ENDOD1 AEBP1 NID1 NID2 FBLN2 DPP4 SCUBE3 C5 CLCA2 HMOX1 A2M WNT2 ST3GAL1 ARSB NTNG1 TGFB2 TGFB1 TFPI2 FN1 LNPEP ISG15 INHBA GDF5 DAP BMP1 IL7 COL5A3 TNFSF4 CALU ANXA2P2 PAM MCFD2 B4GALT1 CTSZ SECTM1 ADM LAMC1…
43169	1.9488e-06	cation binding	RNH1 ZAK ANTXR2 ANTXR1 CYB5D2 RASSF1 SCP2 DHX58 DPF3 MBNL1 LIMCH1 SP110 HPCAL1 P3H1 UPB1 ISL1 SYTL2 ADCY9 ETHE1 CYP2E1 PRKD1 ZFPM2 MYL9 PDE1A GATA6 ENDOD1 GATA2 ZNF25 GNS S100A16 HMOX1 ARSD ARSB S100A11 EDEM3 APOBEC3F PMM1 APOBEC3G TIPARP LNPEP EHD1 CYLD EHD2 CALU FAT4 PAM ZNF132 FKBP14 GBE1 EEA1 PPP3CC REV3L TIMP2 ANXA6 SDF4 TIMP1 CTBS ZCCHC24 ZHX3 MME DUSP1 ANXA4 HEG1 BHMT2 ZHX1 SIRT2 MMP14 ZEB…
7166	3.1065e-06	cell surface receptor linked signaling pathway	CHRM2 CALCOCO1 COL16A1 BMPR2 MAML2 DGKA ADRA1D WISP1 CLEC1A SPR C3AR1 ENPP2 BDKRB1 LRRFIP2 APPL2 WLS JAK1 IL13RA1 CAST TLE4 DST ITGA3 ITGA2 HGF ITGA1 NRG1 IRAK3 IRAK4 TICAM1 RGMB NGF F3 GEM TGFBR2 PYGO1 CACNB3 ADCY9 ITGA5 CD47 MET IRF9 DGKI LY6E FOXC2 LRP1 NPR2 SEL1L PTGER3 NOTCH2NL NEDD9 THY1 PIK3R1 FSTL1 ADCY7 EGFR ADCY6 C5 HRH1 APH1B GRK5 TBXA2R STAT4 S1PR1 STAT6 TNFRSF14 SLIT3 S1PR3 MSX1 WNT2…
6950	3.1796e-06	response to stress	ZAK HFE TNC PLOD2 CIB1 PLOD1 AHR COMT LIPA SLC8A1 RASSF1 CREB3L1 DHX58 C3AR1 CAPN2 FBXO6 MAP3K5 PHLDA3 IGFBP4 HGF TAP1 TM4SF4 TICAM1 PGF SQSTM1 CFB GMPR PLD1 DPP4 C5 HRH1 ZMAT3 HMOX1 CAMTA2 A2M EDEM3 PRNP JUN TGFB2 APOBEC3F TGFB1 APOBEC3G GADD45A TFPI2 FN1 TRPV2 SMAD9 INHBA NFKB1 NFATC4 MSRA DAP FGF14 BCL6 TNFSF4 BMPR2 B4GALT1 CALCOCO2 CITED2 HSPB8 ADM TCIRG1 HERPUD1 CLEC1A SPR REV3L AOX1 BDKRB1 …
46872	3.1796e-06	metal ion binding	RNH1 ZAK ANTXR2 ANTXR1 CYB5D2 RASSF1 SCP2 DHX58 DPF3 MBNL1 LIMCH1 SP110 HPCAL1 P3H1 UPB1 ISL1 SYTL2 ADCY9 ETHE1 CYP2E1 PRKD1 ZFPM2 MYL9 PDE1A GATA6 ENDOD1 GATA2 ZNF25 GNS S100A16 HMOX1 ARSD ARSB S100A11 EDEM3 APOBEC3F PMM1 APOBEC3G TIPARP LNPEP EHD1 CYLD EHD2 CALU FAT4 PAM ZNF132 FKBP14 EEA1 PPP3CC REV3L TIMP2 ANXA6 SDF4 TIMP1 ZCCHC24 ZHX3 MME DUSP1 ANXA4 HEG1 BHMT2 ZHX1 SIRT2 MMP14 ZEB2 PLCB4 ZA…
44444	3.1823e-06	cytoplasmic part	CHIC2 LPGAT1 RNH1 SERPINE2 STMN2 ANTXR2 LIPA NUDT6 HERC4 RASSF1 SCP2 RUSC2 CREB3L1 ARL6IP5 BCAP29 KIFAP3 SIL1 B2M WLS GSTK1 MBNL1 ACSL1 ENTPD5 P3H1 ACSL5 UPB1 SYTL2 SOAT1 IFI27 CRISPLD2 ETHE1 MALL RIN3 CYP2E1 PRKD1 TLN1 MYL9 OPTN RETSAT SLC35D1 PDE1A EIF5A2 THY1 PIK3R1 GNS TGOLN2 CYB5R1 CYB5R3 APH1B RDH10 ST3GAL5 HMOX1 B4GALNT1 STXBP5 ARSD A2M TSPAN1 ST3GAL1 ARSB RAB11FIP5 EDEM3 CTSA JUN ABCA5 AP…
5737	3.3583e-06	cytoplasm	CHIC2 RNH1 SERPINE2 STMN2 LIPA SCP2 CREB3L1 WLS GSTK1 MBNL1 AFAP1 UPB1 SYTL2 ETHE1 CYP2E1 PRKD1 MYL9 OPTN SKAP2 RETSAT THY1 GNS CYB5R1 CYB5R3 S100A16 RDH10 ST3GAL5 HMOX1 ST3GAL1 S100A11 EDEM3 JUN GSTM2 PMM1 ABCA5 FUCA1 FN1 LNPEP LARP6 FLI1 NFATC4 EHD1 CYLD EHD2 ARL2BP PAM CPEB2 ARPC1B CLTB PIGZ ADM EEA1 JPH2 PEA15 ANXA6 SH3BGRL3 TK2 CTBS APPL2 JAK1 IKBIP SERPINB1 DUSP1 SLC2A10 ANXA4 BGN F3 SIRT2 …
1501	4.9481e-06	skeletal system development	FOXC2 DLX2 COL13A1 NPR2 SIX1 AEBP1 HOXD11 EGFR PAPSS2 FSTL3 CTSO ANKH RDH10 TRPS1 HOXC5 HOXC4 MSX1 OSTF1 PITX1 PDLIM7 HOXA4 TGFB1 TIPARP IGFBP4 MMP2 PRRX2 RUNX2 TGFBR2 EXT1 EXT2 MMP14 TWSG1 BMP1 EVC IMPAD1 MGP HOXD4
8150	5.4786e-06	biological_process	CHIC2 RNH1 SERPINE2 MAML2 STMN2 LIPA SLC4A4 DCAF6 ALCAM SCP2 CREB3L1 C3AR1 HOXA1 NCKAP5 WLS HOXA4 MBNL1 UPB1 ISL1 SYTL2 ADCY9 DAAM2 FEZ2 CYP2E1 PRKD1 MYL9 OPTN CFB SKAP2 RETSAT COL13A1 GATA6 THY1 GATA2 ZNF25 GNS PLAC8 CYB5R1 C5 CYB5R3 S100A16 RDH10 PNPO HOXC5 ST3GAL5 HMOX1 HOXC4 ST3GAL1 S100A11 EDEM3 FZD1 PLK3 JUN GSTM2 CDK19 PMM1 ABCA5 TIPARP FZD4 FUCA1 PLK2 FZD6 FN1 LNPEP ABCA8 ELL2 LARP6 FLI1 …
5886	7.2527e-06	plasma membrane	CHIC2 SERPINE2 ANTXR2 SLC4A4 ANTXR1 ICAM1 ALCAM C3AR1 B2M TNS3 TNS1 SP110 AFAP1 SYTL2 HLA-E ADCY9 MALL TAGLN2 CD226 PRKD1 TLN1 CFB SKAP2 COL13A1 RRAD GYPE THY1 TGOLN2 C5 APH1B ANKH RRAS TSPAN4 ST3GAL5 HMOX1 B4GALNT1 STXBP5 PAG1 NTNG1 TMEM50B FZD6 LNPEP ABCA8 GNG12 EHD1 CYLD EHD2 PPFIBP1 LPAR6 TNFSF4 FAT4 CLTB PTPRM SECTM1 LRRC32 EEA1 JPH2 SLC22A18 ANXA6 CD36 ERMAP APPL2 MME ROM1 BGN RGMB RHOC F3 …
8284	8.2285e-06	positive regulation of cell proliferation	BMPR2 B4GALT1 CSF1 EIF5A2 ADM ADRA1D LAMC1 TCIRG1 EGFR DPP4 POLD4 PURA SPR HLX RAC2 HMOX1 S1PR3 TIMP1 WNT2 TNS3 IL13RA1 JUN TGFB2 TGFB1 MME STAT1 LAMB2 ITGA2 HGF PRRX2 NRG1 TICAM1 NGF F3 PGF FOSL2 TGFBR2 KITLG KLF5 BCL6 IL7 TNFSF4 CDH13 ANG CD47
9888	1.4854e-05	tissue development	SEMA5A BMPR2 B4GALT1 CSF1 CITED2 CTSZ TNC SECTM1 SIX1 ADM PLOD1 LAMC1 ADAMTS2 PITX1 MBNL1 ITGA2 HGF PLAUR NRG1 TM4SF4 PGF TGFBR2 ZEB2 TWSG1 EVC IMPAD1 RARB PPARG ZFPM2 LY6E FOXC2 DLX2 GATA6 HOXD11 EGFR S100A16 HLX RDH10 HOXC4 MSX1 WNT2 FZD1 JUN TGFB2 GSN TGFB1 TIPARP LAMB2 PRRX2 FZD6 INHBA VAX2 EXT1 EXT2 RCAN1 KITLG BMP1 NR4A3 COL5A3 COL7A1 KRT15 MGP
42221	1.5734e-05	response to chemical stimulus	TNC PLOD2 PLOD1 AHR NR3C1 COMT SLC8A1 CREB3L1 C3AR1 CAPN2 ENPP2 FBXO6 B2M ATP6V0E1 HGF ACSL5 ANXA11 TICAM1 PGF ADCY9 STIM1 CYP2E1 GATA6 PIK3R1 PLD1 DPP4 C5 GRK5 S100A16 HMOX1 A2M WNT2 ARSB EDEM3 PRNP JUN TGFB2 TGFB1 FZD4 SMAD9 GNG12 SSH1 MSRA NR4A3 CALCOCO2 RNF14 CITED2 FHL2 PTPRM ADM CYR61 HERPUD1 SPR SLC22A18 ME1 RAC2 SDF4 BDKRB1 JAK1 MME DUSP1 ITGA2 MMP2 ITGA1 PLAUR IRAK3 NGF F3 SIRT2 TGFBR2 C…
35295	2.4953e-05	tube development	SEMA5A FOXC2 BMPR2 B4GALT1 CSF1 CTSZ GATA6 SIX1 ADM HOXD11 LIPA ADAMTS2 MAN1A2 RDH10 WNT2 TNS3 TGFB1 KCNJ8 ITGA1 FZD6 SMAD9 PGF TGFBR2 ACTA2 MMP14 ZEB2 NR4A3 KCNMA1 MGP RARB HECA PDE5A ZFPM2
9887	3.6513e-05	organ morphogenesis	SEMA5A BMPR2 CSF1 SYCP2 CTSZ BHLHE41 TNC PTPRM SIX1 ADM PKD2 SCP2 HOXA1 HOXA4 ITGA2 MMP2 HGF GEM PGF TGFBR2 ZEB2 TWSG1 IMPAD1 RARB PPARG LY6E FOXC2 DLX2 SMARCD3 COL13A1 GATA6 THY1 HOXD11 EGFR RDH10 HOXC4 SLIT3 MSX1 WNT2 TGFB2 TGFB1 TIPARP PRRX2 FZD6 INHBA VAX2 FLI1 EXT2 BMP1 NR4A3 IL7 AXL MGP HOXD4
2682	3.8469e-05	regulation of immune system process	CSF1 C1R THY1 FSTL3 ICAM1 DPP4 C5 SPR HLX C3AR1 HMOX1 BDKRB1 STAT6 TNFRSF14 A2M B2M PAG1 MICA SOCS5 IL13RA1 JUN TGFB2 APOBEC3F TGFB1 APOBEC3G CDKN2A ITGA2 HGF TAP1 IRAK3 INHBA TICAM1 TGFBR2 KITLG CACNB3 BCL6 IL7 TNFSF4 CD226 CD47 CFB
48514	4.1407e-05	blood vessel morphogenesis	SEMA5A FOXC2 CUL7 B4GALT1 CITED2 THY1 APOLD1 CYR61 HMOX1 JUN TGFB2 TIPARP MMP2 PRRX2 FN1 BGN PGF TGFBR2 MMP14 MYO1C KLF5 MMP19 CDH13 ANG ANXA2P2 ITGA5 ZFPM2
31226	4.7988e-05	intrinsic to plasma membrane	SCARB2 CHRM2 BMPR2 HFE PTPRM ADRA1D TCIRG1 LRRC32 SLC4A4 SLC8A1 ICAM1 CLEC1A SPR SGCB C3AR1 ENPP2 BDKRB1 CD36 IL13RA1 MME ITGA3 IL11RA ITGA2 HGF ROM1 ITGA1 ABCC9 RGMB F3 TGFBR2 MMP14 ADCY9 STIM1 KCNMA1 CD226 ITGA5 CD47 PRKD1 PLA2R1 MET LY6E LEPROT CD151 LRP1 GYPE PTGER3 SLC1A4 THY1 SGMS2 C5 HRH1 MUC1 ANKH TBXA2R GPC1 TSPAN4 SLC17A5 CLCA2 ST3GAL5 TNFRSF14 S1PR3 MICA CD99 NTNG1 GABBR2 SLC12A4 KCNJ8…
5615	4.7988e-05	extracellular space	SERPINE2 CSF1 CTSZ TNC SECTM1 ADM LAMC1 LIPA ICAM1 LOXL2 CTSO B2M SERPINB1 METRN IGFBP4 MMP2 HGF NRG1 PCOLCE NGF F3 PGF TWSG1 COL6A2 ANGPTL2 CDH13 ANG PLA2R1 SMPDL3A HTRA1 AEBP1 TFPI FSTL1 EGFR FSTL3 CST3 C5 RELN GPC1 HMOX1 SLIT3 A2M ARSB MICA GSN TGFB1 LAMB2 GDF15 FN1 ISG15 INHBA GDF5 KITLG BMP1 IL7 TNFSF4 CLCF1 MGP RAMP1 NUCB2
9891	5.6575e-05	positive regulation of biosynthetic process	CALCOCO1 MAML2 RNF14 CITED2 FHL2 SIX1 AHR ICAM1 DCAF6 HOXA1 YAF2 TEAD1 ZBTB38 ITGA2 HGF TAP1 ACSL5 TICAM1 RGMB CREB3 SOAT1 PAX8 MDFIC ELF4 IRF1 RARB PPARG ZFPM2 SQSTM1 FOXC2 DLX2 SMARCD3 EIF5A2 GATA6 FAM129A GATA2 ADCY7 EGFR NPAS2 FSTL3 HRH1 ATXN1 HMOX1 STAT6 CAMTA2 MSX1 JUN TGFB2 TGFB1 SAMD4A SMAD9 INHBA SMARCA2 MEIS2 NFKB1 KITLG KLF6 KLF5 NR4A3
51270	6.0811e-05	regulation of cellular component movement	BMPR2 B4GALT1 LAMA2 SERPINE2 CSF1 CITED2 PTPRM THY1 PLD1 EGFR ICAM1 C5 SPR RRAS C3AR1 ENPP2 HMOX1 BDKRB1 SLIT3 TGFB2 TGFB1 ITGA2 HGF F3 CREB3 BCL6 CDH13 CHST3
45785	6.2844e-05	positive regulation of cell adhesion	TGFB2 CSF1 CITED2 ITGA2 NRG1 NID1 CYR61 FSTL3 CYTH3 CCDC80 CDH13 CD36 CD47 KIFAP3
31328	7.1039e-05	positive regulation of cellular biosynthetic process	CALCOCO1 MAML2 RNF14 CITED2 FHL2 SIX1 AHR ICAM1 DCAF6 HOXA1 YAF2 TEAD1 ZBTB38 ITGA2 HGF TAP1 ACSL5 TICAM1 RGMB CREB3 SOAT1 PAX8 MDFIC ELF4 IRF1 RARB PPARG ZFPM2 SQSTM1 FOXC2 DLX2 SMARCD3 EIF5A2 GATA6 FAM129A GATA2 ADCY7 EGFR NPAS2 FSTL3 HRH1 ATXN1 HMOX1 STAT6 CAMTA2 MSX1 JUN TGFB1 SAMD4A SMAD9 INHBA SMARCA2 MEIS2 NFKB1 KITLG KLF6 KLF5 NR4A3
23034	7.1307e-05	intracellular signaling pathway	CHRM2 CALCOCO1 ZAK RNF14 DGKA LRRK1 FHL2 STMN2 ADM ADRA1D PKD2 RND3 HERPUD1 RASSF1 SPR ARHGDIB RAC2 FBXO6 CD36 TEAD1 JAK1 MAP3K5 PHLDA3 HGF ITGA1 IRAK4 TICAM1 NGF RHOC GEM RCN3 ADCY9 MRAS RAB36 MDFIC CDC42EP1 CDH13 ITGB1BP1 SQSTM1 DGKI RRAD PIK3R1 PLD1 ADCY7 UACA EGFR FYB ADCY6 C5 HRH1 RAB40B RRAS GRK5 STAT4 SH3BP5 HMOX1 S1PR3 PAG1 SOCS5 GSN LRRN3 STAT1 CDKN2A STAT2 AMFR PLCL1 ARHGAP29 RAB27B MAP…
1666	7.1645e-05	response to hypoxia	TGFB2 TGFB1 CITED2 ITGA2 MMP2 SMAD9 PLOD2 ADM PLOD1 APOLD1 SLC8A1 PGF DPP4 MMP14 KCNMA1 CAPN2 HMOX1 ANGPTL2 AHRR ANG PDE5A
2683	7.3013e-05	negative regulation of immune system process	TGFB2 TGFB1 CDKN2A TAP1 IRAK3 THY1 INHBA C5 BCL6 HLX HMOX1 STAT6 TNFRSF14 A2M PAG1 SOCS5
42127	8.3401e-05	regulation of cell proliferation	BMPR2 B4GALT1 CSF1 PTPRM ADM ADRA1D LAMC1 TCIRG1 COMT SPR RAC2 TIMP2 TIMP1 KIFAP3 TNS3 IL13RA1 MME SP110 ITGA2 HGF P3H1 NRG1 TICAM1 NGF F3 PGF TGFBR2 CREB3 KAT2B ASPH RARB CDH13 PPARG ANG CD47 SKAP2 EIF5A2 EGFR DPP4 POLD4 PURA HLX HMOX1 STAT6 TNFRSF14 SLIT3 S1PR3 MSX1 WNT2 S100A11 JUN TGFB2 TGFB1 STAT1 LAMB2 CDKN2A PRRX2 INHBA SMARCA2 FOSL2 KITLG KLF5 BCL6 IL7 TNFSF4
10033	8.904e-05	response to organic substance	CALCOCO2 RNF14 FHL2 ADM NR3C1 COMT SLC8A1 CYR61 HERPUD1 SPR CREB3L1 ME1 SDF4 BDKRB1 FBXO6 B2M ATP6V0E1 DUSP1 ITGA2 HGF ACSL5 IRAK3 TICAM1 NGF F3 PGF TGFBR2 CREB3 KAT2B MMP14 ADCY9 COL6A2 MMP19 AHRR CDH13 PPARG ANG PDE5A CYP2E1 COLEC12 FOXC2 GATA6 PIK3R1 PLD1 ADCY7 EGFR ADCY6 HMOX1 STAT6 SLIT3 MSX1 A2M WNT2 ARSB EDEM3 JUN TGFB2 GSN TGFB1 KCNJ8 STAT1 AMFR GNG12 SSH1 NR4A3 MGP
5783	9.5429e-05	endoplasmic reticulum	MCFD2 TRAM1 LPGAT1 FKBP14 CTSZ PIGZ PLOD2 CIB1 PLOD1 ANTXR2 PKD2 LIPA HERPUD1 FADS3 JPH2 HHAT CREB3L1 CYP4V2 ARL6IP5 BCAP29 BDKRB1 KIFAP3 PTRF SIL1 IKBIP ACSL1 ENTPD5 TAP1 P3H1 ACSL5 CKAP4 RCN3 CREB3 SOAT1 STIM1 ASPH KCNMA1 AHRR FKBP7 CYP2E1 FKBP9 SEC22B SEC23A RETSAT SLC35D1 SEL1L EIF5A2 THY1 PLD1 AGPAT3 CLN5 DPP4 CYB5R3 RDH10 HMOX1 AGA ARSB EDEM3 CTSA PRNP LAMB2 TPBG AMFR TMEM50B SCD5 FMO4 FMO5…
9893	9.569e-05	positive regulation of metabolic process	CALCOCO1 BMPR2 MAML2 CSF1 RNF14 CITED2 FHL2 SIX1 PRDM1 AHR COMT ICAM1 DCAF6 RASSF1 FBXO4 HOXA1 YAF2 TEAD1 ZBTB38 ITGA2 HGF TAP1 ACSL5 TICAM1 RGMB CREB3 SOAT1 PAX8 MDFIC ELF4 IRF1 RARB CDH13 PPARG ANG ITGA5 ZFPM2 SQSTM1 FOXC2 DLX2 SMARCD3 EIF5A2 GATA6 FAM129A GATA2 ADCY7 EGFR NPAS2 FSTL3 HRH1 ATXN1 HMOX1 STAT6 TNFRSF14 CAMTA2 MSX1 JUN TGFB2 TGFB1 SAMD4A SMAD9 INHBA SMARCA2 MEIS2 PSMB8 NFKB1 PSMB9 …
1503	9.569e-05	ossification	FOXC2 TGFB1 COL13A1 NPR2 MMP2 EGFR RUNX2 FSTL3 EXT1 EXT2 MMP14 CTSO TWSG1 BMP1 IMPAD1 MGP OSTF1 PDLIM7
65009	0.00011253	regulation of molecular function	CHRM2 CSF1 ZAK DGKA TNC PKD2 ICAM1 HERPUD1 SYDE1 JPH2 SPR BDKRB1 MAP3K5 DUSP1 ITGA2 TPM2 HGF ITGA1 TBC1D9 NRG1 IRAK3 TICAM1 ARFGAP3 F3 TGFBR2 ZEB2 ADCY9 IFI27 STIM1 MDFIC ANGPTL2 PPARG ANG DGKI TBC1D19 SMARCD3 LRP1 NPR2 IFI6 THY1 ADCY7 UACA EGFR ADCY6 CST3 C5 HRH1 APH1B RELN CALD1 SH3BP5 HMOX1 S1PR3 CAP2 GABBR2 NQO1 JUN TGFB2 TGFB1 LRRN3 STAT1 CDKN2A GADD45A TPD52L1 PSMB8 NFKB1 PSMB9 CYLD RCAN1 K…
50776	0.00011371	regulation of immune response	C1R THY1 ICAM1 DPP4 C5 HLX C3AR1 HMOX1 STAT6 A2M B2M MICA SOCS5 IL13RA1 TGFB2 APOBEC3F TGFB1 APOBEC3G HGF TAP1 IRAK3 TICAM1 CACNB3 BCL6 TNFSF4 CD226 CFB
1568	0.00012511	blood vessel development	SEMA5A FOXC2 CUL7 B4GALT1 CITED2 THY1 APOLD1 CYR61 HMOX1 WNT2 JUN TGFB2 TIPARP MMP2 PRRX2 FN1 BGN PGF TGFBR2 MMP14 MYO1C KLF5 MMP19 CDH13 ANG ANXA2P2 ITGA5 ZFPM2 RECK
5887	0.00012511	integral to plasma membrane	SCARB2 CHRM2 BMPR2 HFE PTPRM ADRA1D TCIRG1 LRRC32 SLC4A4 SLC8A1 ICAM1 CLEC1A SPR SGCB C3AR1 ENPP2 BDKRB1 CD36 IL13RA1 MME ITGA3 IL11RA ITGA2 HGF ROM1 ITGA1 ABCC9 TGFBR2 MMP14 ADCY9 STIM1 KCNMA1 CD226 ITGA5 CD47 PRKD1 PLA2R1 MET LY6E LEPROT CD151 LRP1 GYPE PTGER3 SLC1A4 THY1 SGMS2 C5 HRH1 MUC1 ANKH TBXA2R GPC1 TSPAN4 SLC17A5 CLCA2 ST3GAL5 TNFRSF14 S1PR3 MICA CD99 GABBR2 SLC12A4 KCNJ8 SLC31A2 IL10R…
60348	0.00012756	bone development	FOXC2 TGFB1 COL13A1 NPR2 MMP2 HOXD11 EGFR RUNX2 FSTL3 EXT1 EXT2 MMP14 CTSO TWSG1 BMP1 IMPAD1 MGP OSTF1 PDLIM7
35556	0.00014543	intracellular signal transduction	CHRM2 ZAK LRRK1 ADM ADRA1D PKD2 RND3 RASSF1 SPR ARHGDIB RAC2 CD36 TEAD1 JAK1 MAP3K5 HGF ITGA1 IRAK4 TICAM1 NGF RHOC GEM RCN3 ADCY9 MRAS RAB36 MDFIC CDC42EP1 CDH13 ITGB1BP1 RRAD PIK3R1 PLD1 ADCY7 EGFR FYB ADCY6 C5 HRH1 RAB40B RRAS GRK5 STAT4 HMOX1 S1PR3 GSN LRRN3 STAT1 CDKN2A STAT2 ARHGAP29 RAB27B MAPK11 RCAN1 PINK1 FGF14 TAOK3 STK17A STK17B CLCF1 ERCC6 RGL1 NEK11
51347	0.00015183	positive regulation of transferase activity	LRP1 CSF1 ZAK DGKA ADCY7 EGFR ADCY6 C5 RELN BDKRB1 MAP3K5 TGFB2 TGFB1 LRRN3 DUSP1 HGF ITGA1 NRG1 TPD52L1 TGFBR2 KITLG ZEB2 ADCY9 MDFIC SERINC1 ANG ERCC6 DGKI
70482	0.00015183	response to oxygen levels	TGFB2 TGFB1 CITED2 ITGA2 MMP2 SMAD9 PLOD2 ADM PLOD1 APOLD1 SLC8A1 PGF DPP4 MMP14 KCNMA1 CAPN2 HMOX1 ANGPTL2 AHRR ANG PDE5A
10557	0.00016059	positive regulation of macromolecule biosynthetic process	CALCOCO1 MAML2 RNF14 CITED2 FHL2 SIX1 AHR DCAF6 HOXA1 YAF2 TEAD1 ZBTB38 ITGA2 HGF TAP1 TICAM1 RGMB CREB3 SOAT1 PAX8 MDFIC ELF4 IRF1 RARB PPARG ZFPM2 SQSTM1 FOXC2 DLX2 SMARCD3 EIF5A2 GATA6 FAM129A GATA2 NPAS2 FSTL3 ATXN1 HMOX1 STAT6 CAMTA2 MSX1 JUN TGFB2 TGFB1 SAMD4A SMAD9 INHBA SMARCA2 MEIS2 NFKB1 KITLG KLF6 KLF5 NR4A3
48583	0.00017465	regulation of response to stimulus	SERPINE2 C1R ZAK PTGER3 THY1 UACA ICAM1 DPP4 C5 HLX C3AR1 HMOX1 STAT6 A2M B2M MICA MAP3K5 SOCS5 IL13RA1 TGFB2 APOBEC3F TGFB1 APOBEC3G CDKN2A ITGA2 HGF TAP1 IRAK3 TICAM1 TPD52L1 F3 CREB3 ZEB2 CACNB3 TAOK3 BCL6 MDFIC TNFSF4 CDH13 PPARG CD226 PDE5A ANXA2P2 ERCC6 CFB
31325	0.00017465	positive regulation of cellular metabolic process	CALCOCO1 BMPR2 MAML2 CSF1 RNF14 CITED2 FHL2 SIX1 AHR COMT ICAM1 DCAF6 RASSF1 FBXO4 HOXA1 YAF2 TEAD1 ZBTB38 ITGA2 HGF TAP1 ACSL5 TICAM1 RGMB CREB3 SOAT1 PAX8 MDFIC ELF4 IRF1 RARB PPARG ANG ITGA5 ZFPM2 SQSTM1 FOXC2 DLX2 SMARCD3 EIF5A2 GATA6 FAM129A GATA2 ADCY7 EGFR NPAS2 FSTL3 HRH1 ATXN1 HMOX1 STAT6 TNFRSF14 CAMTA2 MSX1 JUN TGFB1 SAMD4A SMAD9 INHBA SMARCA2 MEIS2 PSMB8 NFKB1 PSMB9 KITLG KLF6 KLF5 NR…
31982	0.00017465	vesicle	CHIC2 SERPINE2 HFE CLTB LIPA ARHGDIB ANXA6 CD36 ERMAP WLS DST HGF ITGA1 BGN ANXA11 WIPI1 SYTL2 MMP14 CRISPLD2 MALL RIN3 KIFC3 SEC22B OPTN STX12 SEC23A CAMK2D LRP1 SLC1A4 PLD1 THBS2 EGFR FSTL3 THBS3 TGOLN2 DPP4 APH1B SLC17A5 STXBP5 A2M TGFB2 SPAG8 TGFB1 FN1 TRPV2 RAB27B EHD1 BMP1 SYT11 NBR1 CALU FAS ANXA2P2 COPG1 SEC24D PAM
43065	0.00017465	positive regulation of apoptosis	B4GALT1 ZAK GATA6 UACA APH1B PPP3CC ZMAT3 HMOX1 MAP3K5 PHLDA3 IKBIP NQO1 JUN TGFB2 TGFB1 DUSP1 STAT1 CDKN2A ARHGEF17 HGF ITGA1 INHBA CFLAR TICAM1 TPD52L1 NGF CIDEC DAP IFI27 BCL6 STK17A STK17B KCNMA1 RARB FAS PPARG PDE5A ERCC6 SERINC3 SQSTM1
51094	0.00017465	positive regulation of developmental process	BMPR2 B4GALT1 SERPINE2 CSF1 GATA6 SIX1 GATA2 HOXD11 C5 HLX C3AR1 CD36 WNT2 PDLIM7 SOCS5 JUN ZFHX3 TGFB2 TGFB1 METRN HGF SMAD9 NRG1 INHBA NGF F3 GDF5 NFKB1 TGFBR2 KITLG BMP1 IL7 ANGPTL2 PPARG
44420	0.00018034	extracellular matrix part	COL16A1 COL13A1 DST LAMA2 LAMB2 TNC LAMC1 NID1 NID2 MFAP4 CCDC80 COL5A3 COL7A1 COL6A1 TIMP2 ANG ANXA2P2
1944	0.00018955	vasculature development	SEMA5A FOXC2 CUL7 B4GALT1 CITED2 THY1 APOLD1 CYR61 HMOX1 WNT2 JUN TGFB2 TIPARP MMP2 PRRX2 FN1 BGN PGF TGFBR2 MMP14 MYO1C KLF5 MMP19 CDH13 ANG ANXA2P2 ITGA5 ZFPM2 RECK
31589	0.00019099	cell-substrate adhesion	COL13A1 ITGA3 LAMB2 ITGA2 ITGA1 FN1 THY1 LAMC1 NID1 PKD2 ANTXR1 NID2 THBS3 COL5A3 ITGA11 ITGB1BP1
30154	0.000192	cell differentiation	SEMA5A SERPINE2 CSF1 ZAK STMN2 TNC SPATA20 PRDM1 ANTXR1 HERC4 ALCAM CAPN2 HOXA1 PITX1 MBNL1 SP110 HGF PGF RUNX2 TWSG1 SOAT1 FEZ2 ZFPM2 SQSTM1 DLX2 CUL7 COL13A1 GATA6 THY1 GATA2 S100A16 RDH10 WNT2 NTNG1 FZD1 JUN TGFB2 TGFB1 TIPARP FZD4 FN1 TDRD7 INHBA NFATC4 EXT1 EXT2 RCAN1 BMP1 BCL6 IL7 PAM DYRK3 B4GALT1 CITED2 BHLHE41 PTPRM SIX1 ADM LAMC1 TIMP2 SDF4 EFHD1 TIMP1 METRN ITGA2 ITGA1 NRG1 NGF TGFBR2 …
43068	0.000192	positive regulation of programmed cell death	B4GALT1 ZAK GATA6 UACA APH1B PPP3CC ZMAT3 HMOX1 MAP3K5 PHLDA3 IKBIP NQO1 JUN TGFB2 TGFB1 DUSP1 STAT1 CDKN2A ARHGEF17 HGF ITGA1 INHBA CFLAR TICAM1 TPD52L1 NGF CIDEC DAP IFI27 BCL6 STK17A STK17B KCNMA1 RARB FAS PPARG PDE5A ERCC6 SERINC3 SQSTM1
33674	0.00019668	positive regulation of kinase activity	LRP1 CSF1 ZAK DGKA ADCY7 EGFR ADCY6 C5 RELN BDKRB1 MAP3K5 TGFB2 TGFB1 LRRN3 DUSP1 HGF ITGA1 NRG1 TPD52L1 TGFBR2 KITLG ZEB2 ADCY9 MDFIC ANG ERCC6 DGKI
31410	0.00020283	cytoplasmic vesicle	CHIC2 SERPINE2 HFE CLTB LIPA ARHGDIB ANXA6 CD36 ERMAP WLS DST HGF ITGA1 BGN ANXA11 WIPI1 SYTL2 MMP14 CRISPLD2 MALL RIN3 KIFC3 SEC22B OPTN STX12 SEC23A CAMK2D LRP1 SLC1A4 THBS2 EGFR FSTL3 THBS3 TGOLN2 DPP4 APH1B SLC17A5 STXBP5 A2M TGFB2 SPAG8 TGFB1 FN1 TRPV2 RAB27B EHD1 SYT11 NBR1 CALU FAS ANXA2P2 COPG1 SEC24D PAM
48869	0.00021712	cellular developmental process	SEMA5A SERPINE2 CSF1 ZAK STMN2 TNC SPATA20 PRDM1 LIPA ANTXR1 HERC4 ALCAM CAPN2 HOXA1 PITX1 MBNL1 SP110 HGF PGF RUNX2 TWSG1 SOAT1 FEZ2 ZFPM2 SQSTM1 DLX2 CUL7 COL13A1 GATA6 THY1 GATA2 S100A16 RDH10 WNT2 NTNG1 FZD1 JUN TGFB2 TGFB1 TIPARP FZD4 FN1 TDRD7 INHBA SSH1 NFATC4 EXT1 EXT2 RCAN1 BMP1 BCL6 IL7 PAM DYRK3 B4GALT1 CITED2 BHLHE41 PTPRM SIX1 ADM LAMC1 TIMP2 SDF4 EFHD1 TIMP1 METRN ITGA2 ITGA1 NRG1 N…
10942	0.0002274	positive regulation of cell death	B4GALT1 ZAK GATA6 UACA APH1B PPP3CC ZMAT3 HMOX1 MAP3K5 PHLDA3 IKBIP NQO1 JUN TGFB2 TGFB1 DUSP1 STAT1 CDKN2A ARHGEF17 HGF ITGA1 INHBA CFLAR TICAM1 TPD52L1 NGF CIDEC DAP IFI27 BCL6 STK17A STK17B KCNMA1 RARB FAS PPARG PDE5A ERCC6 SERINC3 SQSTM1
42981	0.00023939	regulation of apoptosis	B4GALT1 ZAK CITED2 SIX1 FAIM2 HERPUD1 PPP3CC PEA15 MAP3K5 PHLDA3 IKBIP DUSP1 ARHGEF17 ANXA4 HGF ITGA1 NRG1 TICAM1 NGF F3 IFI27 KCNMA1 ANGPTL2 RARB CDH13 PPARG PDE5A SQSTM1 FOXC2 GATA6 IFI6 NOL3 UACA EGFR APH1B BAG3 ZMAT3 HMOX1 MSX1 PRNP NQO1 JUN TGFB2 TGFB1 STAT1 CDKN2A INHBA CFLAR TPD52L1 GDF5 NFKB1 CIDEC PINK1 KITLG DAP BCL6 STK17A IL7 STK17B CLCF1 FAS ERCC6 SERINC3
1525	0.00024505	angiogenesis	SEMA5A FOXC2 JUN TGFB2 B4GALT1 MMP2 FN1 THY1 APOLD1 PGF CYR61 TGFBR2 MMP14 KLF5 MMP19 HMOX1 CDH13 ANG ANXA2P2 ITGA5
32879	0.00026369	regulation of localization	BMPR2 B4GALT1 SERPINE2 CSF1 CITED2 TNC PTPRM PKD2 SLC8A1 ICAM1 JPH2 SPR PEA15 C3AR1 ENPP2 ARL6IP5 BDKRB1 CD36 ITGA2 HGF ACSL5 NRG1 NGF F3 SYTL2 CREB3 STIM1 CDH13 PPARG ANG CHST3 LRP1 LAMA2 THY1 PIK3R1 GATA2 PLD1 UACA EGFR C5 RRAS HMOX1 SLIT3 TGFB2 TGFB1 CDKN2A RAB27B INHBA NFKB1 EHD1 CYLD PINK1 BCL6 NEDD4 TNFSF4 PAM
45860	0.00027562	positive regulation of protein kinase activity	LRP1 CSF1 ZAK DGKA ADCY7 EGFR ADCY6 C5 RELN BDKRB1 MAP3K5 TGFB2 TGFB1 LRRN3 HGF ITGA1 NRG1 TPD52L1 TGFBR2 KITLG ZEB2 ADCY9 MDFIC ANG ERCC6 DGKI
51173	0.00029381	positive regulation of nitrogen compound metabolic process	CALCOCO1 MAML2 RNF14 CITED2 FHL2 SIX1 AHR COMT ICAM1 DCAF6 HOXA1 YAF2 TEAD1 ZBTB38 HGF TAP1 TICAM1 RGMB CREB3 PAX8 MDFIC ELF4 IRF1 RARB PPARG ZFPM2 SQSTM1 FOXC2 DLX2 SMARCD3 GATA6 GATA2 ADCY7 EGFR NPAS2 FSTL3 HRH1 ATXN1 STAT6 CAMTA2 MSX1 JUN TGFB1 SMAD9 INHBA SMARCA2 MEIS2 NFKB1 KITLG KLF6 KLF5 NR4A3 ERCC6
43067	0.00030531	regulation of programmed cell death	B4GALT1 ZAK CITED2 SIX1 FAIM2 HERPUD1 PPP3CC PEA15 MAP3K5 PHLDA3 IKBIP DUSP1 ARHGEF17 ANXA4 HGF ITGA1 NRG1 TICAM1 NGF F3 IFI27 KCNMA1 ANGPTL2 RARB CDH13 PPARG PDE5A SQSTM1 FOXC2 GATA6 IFI6 NOL3 UACA EGFR APH1B BAG3 ZMAT3 HMOX1 MSX1 PRNP NQO1 JUN TGFB2 TGFB1 STAT1 CDKN2A INHBA CFLAR TPD52L1 GDF5 NFKB1 CIDEC PINK1 KITLG DAP BCL6 STK17A IL7 STK17B CLCF1 FAS ERCC6 SERINC3
2697	0.00031401	regulation of immune effector process	APOBEC3F TGFB1 APOBEC3G HGF TAP1 IRAK3 ICAM1 DPP4 BCL6 TNFSF4 HMOX1 STAT6 CD226 A2M B2M IL13RA1
6928	0.00032495	cellular component movement	B4GALT1 ARPC1B PTPRM SIX1 LAMC1 EGFR ICAM1 DPP4 RELN ALCAM CALD1 ARHGDIB ENPP2 SPOCK1 SLIT3 HOXA1 TNS3 CTHRC1 TGFB2 TGFB1 LAMB2 ITGA2 AMFR HGF ITGA1 FN1 PLAUR EXT1 MMP14 KITLG ZEB2 NFASC FEZ2 ITGA11 CDH13 ANG ITGB1BP1 ITGA5 VIM TLN1 PAM
16023	0.00033589	cytoplasmic membrane-bounded vesicle	CHIC2 SERPINE2 CLTB LIPA ARHGDIB ANXA6 CD36 WLS DST HGF ITGA1 BGN ANXA11 WIPI1 SYTL2 MMP14 CRISPLD2 MALL RIN3 KIFC3 SEC22B OPTN STX12 SEC23A CAMK2D LRP1 SLC1A4 THBS2 EGFR FSTL3 THBS3 TGOLN2 DPP4 APH1B SLC17A5 STXBP5 A2M TGFB2 SPAG8 TGFB1 FN1 TRPV2 RAB27B EHD1 SYT11 CALU FAS ANXA2P2 COPG1 SEC24D PAM
31988	0.00033833	membrane-bounded vesicle	CHIC2 SERPINE2 CLTB LIPA ARHGDIB ANXA6 CD36 WLS DST HGF ITGA1 BGN ANXA11 WIPI1 SYTL2 MMP14 CRISPLD2 MALL RIN3 KIFC3 SEC22B OPTN STX12 SEC23A CAMK2D LRP1 SLC1A4 THBS2 EGFR FSTL3 THBS3 TGOLN2 DPP4 APH1B SLC17A5 STXBP5 A2M TGFB2 SPAG8 TGFB1 FN1 TRPV2 RAB27B EHD1 BMP1 SYT11 CALU FAS ANXA2P2 COPG1 SEC24D PAM
50793	0.00034704	regulation of developmental process	RNH1 BMPR2 B4GALT1 SERPINE2 CSF1 STMN2 PTPRM SIX1 C3AR1 TIMP2 CD36 METRN HGF NRG1 NGF F3 SIRT2 PGF TGFBR2 TWSG1 CDC42EP1 ANGPTL2 PPARG DLX2 LAMA2 GATA6 THY1 GATA2 HOXD11 APOLD1 FSTL3 CST3 C5 ANKH HLX HMOX1 STAT6 SLIT3 WNT2 PDLIM7 SOCS5 FZD1 JUN ZFHX3 TGFB2 TGFB1 ABCA5 CDKN2A FN1 SMAD9 INHBA GDF5 NFKB1 KITLG DAP BMP1 BCL6 IL7 MGP
10941	0.00037042	regulation of cell death	B4GALT1 ZAK CITED2 SIX1 FAIM2 HERPUD1 PPP3CC PEA15 MAP3K5 PHLDA3 IKBIP DUSP1 ARHGEF17 ANXA4 HGF ITGA1 NRG1 TICAM1 NGF F3 IFI27 KCNMA1 ANGPTL2 RARB CDH13 PPARG PDE5A SQSTM1 FOXC2 GATA6 IFI6 NOL3 UACA EGFR APH1B BAG3 ZMAT3 HMOX1 MSX1 PRNP NQO1 JUN TGFB2 TGFB1 STAT1 CDKN2A INHBA CFLAR TPD52L1 GDF5 NFKB1 CIDEC PINK1 KITLG DAP BCL6 STK17A IL7 STK17B CLCF1 FAS ERCC6 SERINC3
10604	0.00039376	positive regulation of macromolecule metabolic process	CALCOCO1 BMPR2 MAML2 CSF1 RNF14 CITED2 FHL2 SIX1 PRDM1 AHR DCAF6 RASSF1 FBXO4 HOXA1 YAF2 TEAD1 ZBTB38 ITGA2 HGF TAP1 TICAM1 RGMB CREB3 SOAT1 PAX8 MDFIC ELF4 IRF1 RARB CDH13 PPARG ITGA5 ZFPM2 SQSTM1 FOXC2 DLX2 SMARCD3 EIF5A2 GATA6 FAM129A GATA2 NPAS2 FSTL3 ATXN1 HMOX1 STAT6 TNFRSF14 CAMTA2 MSX1 JUN TGFB2 TGFB1 SAMD4A SMAD9 INHBA SMARCA2 MEIS2 PSMB8 NFKB1 PSMB9 KITLG KLF6 KLF5 NR4A3 NEDD4 CLCF1 ERC…
50790	0.00042035	regulation of catalytic activity	CHRM2 CSF1 ZAK DGKA TNC HERPUD1 SYDE1 SPR BDKRB1 MAP3K5 DUSP1 ITGA2 TPM2 HGF ITGA1 TBC1D9 NRG1 IRAK3 ARFGAP3 F3 TGFBR2 ZEB2 ADCY9 IFI27 MDFIC ANGPTL2 PPARG ANG DGKI TBC1D19 LRP1 NPR2 IFI6 THY1 ADCY7 UACA EGFR ADCY6 CST3 C5 HRH1 APH1B RELN SH3BP5 S1PR3 CAP2 GABBR2 NQO1 TGFB2 TGFB1 LRRN3 STAT1 CDKN2A GADD45A TPD52L1 PSMB8 NFKB1 PSMB9 RCAN1 KITLG DAP BCL6 IL7 SERINC1 ERCC6
44093	0.00045538	positive regulation of molecular function	CHRM2 CSF1 ZAK DGKA ICAM1 SYDE1 SPR BDKRB1 MAP3K5 DUSP1 ITGA2 HGF ITGA1 NRG1 IRAK3 TICAM1 F3 TGFBR2 ZEB2 ADCY9 IFI27 STIM1 MDFIC PPARG ANG DGKI LRP1 THY1 ADCY7 UACA EGFR ADCY6 C5 HRH1 APH1B RELN CALD1 CAP2 TGFB2 TGFB1 LRRN3 STAT1 CDKN2A TPD52L1 PSMB8 PSMB9 KITLG DAP SERINC1 ERCC6
10628	0.00047142	positive regulation of gene expression	FOXC2 DLX2 CALCOCO1 SMARCD3 MAML2 CSF1 RNF14 CITED2 GATA6 FHL2 SIX1 PRDM1 AHR GATA2 NPAS2 FSTL3 DCAF6 ATXN1 STAT6 CAMTA2 HOXA1 MSX1 YAF2 TEAD1 JUN TGFB1 ZBTB38 HGF TAP1 SMAD9 INHBA RGMB SMARCA2 MEIS2 NFKB1 CREB3 KLF6 KLF5 NR4A3 PAX8 MDFIC ELF4 IRF1 RARB CDH13 PPARG ZFPM2 SQSTM1
30334	0.00047638	regulation of cell migration	TGFB2 BMPR2 TGFB1 LAMA2 SERPINE2 CSF1 CITED2 ITGA2 HGF PTPRM THY1 PLD1 F3 EGFR ICAM1 CREB3 C5 SPR RRAS C3AR1 ENPP2 HMOX1 BDKRB1 CDH13
43085	0.00050553	positive regulation of catalytic activity	CHRM2 LRP1 CSF1 ZAK DGKA THY1 ADCY7 UACA EGFR ADCY6 SYDE1 C5 HRH1 APH1B RELN SPR BDKRB1 MAP3K5 CAP2 TGFB2 TGFB1 LRRN3 DUSP1 STAT1 CDKN2A ITGA2 HGF ITGA1 NRG1 TPD52L1 F3 PSMB8 PSMB9 TGFBR2 KITLG ZEB2 DAP ADCY9 IFI27 MDFIC PPARG SERINC1 ANG ERCC6 DGKI
7517	0.00054615	muscle organ development	FOXC2 ZFHX3 MBNL1 TGFB2 LAMA2 TIPARP GATA6 TNC SIX1 NRG1 AEBP1 RCAN1 MRAS EVC SGCB HLX ITGA11 CAPN3 RARB TAGLN2 MSX1 ZFPM2 PITX1 LY6E
51239	0.00054812	regulation of multicellular organismal process	CHRM2 RNH1 BMPR2 B4GALT1 SERPINE2 CSF1 STMN2 TNC PTPRM SIX1 ADM SLC8A1 SPR C3AR1 TIMP2 ANXA6 METRN ITGA2 HGF NRG1 IRAK3 TICAM1 NGF F3 SIRT2 PGF SYTL2 TGFBR2 TWSG1 IRF1 KCNMA1 ANGPTL2 PPARG PDE5A MYL9 DLX2 LAMA2 PTGER3 GATA6 THY1 GATA2 HOXD11 EGFR APOLD1 FSTL3 CST3 C5 ANKH HLX HMOX1 STAT6 SLIT3 S1PR3 WNT2 PDLIM7 SOCS5 FZD1 JUN ZFHX3 TGFB2 TGFB1 CDKN2A INHBA GDF5 PINK1 KITLG DAP BMP1 BCL6 IL7 TNFSF…
22407	0.00055041	regulation of cell-cell adhesion	DPP4 TGFB1 SERPINE2 CITED2 FXYD5 CD47 KIFAP3 FSTL3
45944	0.0005505	positive regulation of transcription from RNA polymerase II promoter	FOXC2 DLX2 CALCOCO1 MAML2 CITED2 GATA6 SIX1 AHR GATA2 NPAS2 FSTL3 DCAF6 ATXN1 STAT6 CAMTA2 HOXA1 MSX1 TEAD1 JUN TGFB1 ZBTB38 HGF INHBA SMARCA2 MEIS2 CREB3 KLF6 NR4A3 PAX8 ELF4 IRF1 RARB PPARG ZFPM2 SQSTM1
3674	0.0005505	molecular_function	CHIC2 RNH1 SERPINE2 MAML2 STMN2 LIPA SLC4A4 DCAF6 ALCAM SCP2 CREB3L1 C3AR1 HOXA1 NCKAP5 WLS HOXA4 GSTK1 MBNL1 HPCAL1 ARMC9 AFAP1 UPB1 ISL1 SYTL2 ADCY9 DAAM2 ETHE1 ORAI3 FEZ2 CYP2E1 PRKD1 MYL9 OPTN CFB SKAP2 RETSAT COL13A1 GATA6 ENDOD1 THY1 GATA2 ZNF25 GNS PLAC8 CYB5R1 C5 CYB5R3 S100A16 RDH10 PNPO HOXC5 ST3GAL5 HMOX1 HOXC4 ST3GAL1 S100A11 EDEM3 FZD1 PLK3 JUN GSTM2 CDK19 PMM1 ABCA5 TIPARP FZD4 FUCA…
51174	0.00060043	regulation of phosphorus metabolic process	BMPR2 LRP1 CSF1 ZAK NPR2 DGKA FAM129A THY1 ADCY7 EGFR ADCY6 C5 ATXN1 RELN SH3BP5 BDKRB1 TNFRSF14 MAP3K5 JUN TGFB2 TGFB1 LRRN3 DUSP1 CDKN2A GADD45A ITGA2 HGF ITGA1 NRG1 IRAK3 INHBA TPD52L1 SIRT2 TGFBR2 RCAN1 KITLG ZEB2 ADCY9 MDFIC CLCF1 ANG ITGA5 ERCC6 DGKI
19220	0.00060043	regulation of phosphate metabolic process	BMPR2 LRP1 CSF1 ZAK NPR2 DGKA FAM129A THY1 ADCY7 EGFR ADCY6 C5 ATXN1 RELN SH3BP5 BDKRB1 TNFRSF14 MAP3K5 JUN TGFB2 TGFB1 LRRN3 DUSP1 CDKN2A GADD45A ITGA2 HGF ITGA1 NRG1 IRAK3 INHBA TPD52L1 SIRT2 TGFBR2 RCAN1 KITLG ZEB2 ADCY9 MDFIC CLCF1 ANG ITGA5 ERCC6 DGKI
2684	0.00062101	positive regulation of immune system process	C1R THY1 ICAM1 DPP4 C5 SPR HLX C3AR1 BDKRB1 STAT6 B2M MICA SOCS5 IL13RA1 TGFB2 TGFB1 ITGA2 HGF IRAK3 TICAM1 TGFBR2 CACNB3 BCL6 IL7 CD226 CD47 CFB
48646	0.00062861	anatomical structure formation involved in morphogenesis	SEMA5A FOXC2 BMPR2 B4GALT1 CITED2 GATA6 PTPRM ADM THY1 APOLD1 CYR61 RDH10 CAPN2 HMOX1 HOXA1 JUN TGFB2 SP110 MMP2 FZD6 FN1 PGF TGFBR2 EXT2 MMP14 ZEB2 TWSG1 KLF5 NR4A3 MMP19 CDH13 ANG ANXA2P2 ITGA5
267	0.00074286	cell fraction	SCARB2 CHRM2 CALCOCO2 STMN2 ADM COMT LIPA WISP1 SLC8A1 BEST1 EEA1 FADS3 JPH2 SCP2 MAN1A2 ME1 RAC2 CAPN2 PDE4B SDF4 BDKRB1 CD36 PTRF CAST ATP6V0E1 MME DUSP1 ACSL1 ITGA1 TAP1 F3 CKAP4 SYTL2 PLA2G15 SOAT1 OAS3 AHRR CYP2E1 ITGA5 PLEC CD151 LRP1 NPR2 PLD1 LIN7B ADCY7 UACA ADCY6 CYTH3 DPP4 CLMP GRK5 CAMK2N1 CALD1 RDH10 SLC17A5 HMOX1 B4GALNT1 SLIT3 SLC12A4 KCNJ8 FUCA1 AMFR SAMD4A LNPEP FMO4 FMO5 MAPK11 …
51338	0.00088865	regulation of transferase activity	LRP1 CSF1 ZAK NPR2 DGKA THY1 ADCY7 EGFR ADCY6 C5 RELN SH3BP5 BDKRB1 MAP3K5 TGFB2 TGFB1 LRRN3 DUSP1 CDKN2A GADD45A HGF ITGA1 NRG1 IRAK3 TPD52L1 TGFBR2 KITLG ZEB2 ADCY9 MDFIC PPARG SERINC1 ANG ERCC6 DGKI
42325	0.00092513	regulation of phosphorylation	BMPR2 LRP1 CSF1 ZAK NPR2 DGKA FAM129A THY1 ADCY7 EGFR ADCY6 C5 ATXN1 RELN SH3BP5 BDKRB1 TNFRSF14 MAP3K5 JUN TGFB2 TGFB1 LRRN3 DUSP1 CDKN2A GADD45A HGF ITGA1 NRG1 IRAK3 INHBA TPD52L1 SIRT2 TGFBR2 KITLG ZEB2 ADCY9 MDFIC CLCF1 ANG ITGA5 ERCC6 DGKI
30198	0.00094934	extracellular matrix organization	FOXC2 TGFB2 B4GALT1 LAMB2 LAMC1 NID1 CYR61 CST3 ADAMTS2 CCDC80 CRISPLD2 COL5A3 COL6A2 ANXA2P2 RECK
8219	0.0010393	cell death	SYCP2 ZAK HSPB8 CIB1 FAIM2 AHR PPP3CC SCP2 BCAP29 MAP3K5 PHLDA3 ARHGEF17 HGF TICAM1 NGF F3 PKM IFI27 PPARG ANG SQSTM1 MET OPTN LRP1 PTGER3 IFI6 CLN5 C5 ATXN1 APH1B BAG2 ZMAT3 HMOX1 MICA JUN TGFB2 GSN TGFB1 STAT1 CDKN2A GADD45A TPD52L1 NFKB1 CIDEC FOSL2 PINK1 KITLG DAP FGF14 STK17A STK17B FAS
48705	0.0010939	skeletal system morphogenesis	FOXC2 DLX2 TGFB1 COL13A1 TIPARP MMP2 PRRX2 SIX1 HOXD11 TGFBR2 BMP1 RDH10 IMPAD1 MGP HOXD4 HOXA4
5626	0.0010939	insoluble fraction	SCARB2 CHRM2 STMN2 COMT LIPA SLC8A1 BEST1 EEA1 FADS3 JPH2 MAN1A2 RAC2 CAPN2 PDE4B BDKRB1 CD36 PTRF CAST ATP6V0E1 MME ACSL1 ITGA1 TAP1 F3 CKAP4 SYTL2 SOAT1 OAS3 AHRR CYP2E1 ITGA5 PLEC CD151 LRP1 NPR2 PLD1 LIN7B ADCY7 UACA ADCY6 CYTH3 DPP4 CLMP CAMK2N1 CALD1 RDH10 SLC17A5 HMOX1 B4GALNT1 SLIT3 SLC12A4 KCNJ8 AMFR SAMD4A LNPEP FMO4 FMO5 EHD2 RECK
50896	0.001121	response to stimulus	ZAK IFI35 LIPA ICAM1 RASSF1 CREB3L1 DHX58 C3AR1 FBXO6 B2M ATP6V0E1 ACSL5 TM4SF4 HLA-E ADCY9 CYP2E1 CFB GATA6 PIK3R1 C5 ANKH S100A16 HMOX1 A2M ARSB EDEM3 JUN APOBEC3F APOBEC3G FZD4 GADD45A FN1 GNG12 NFATC4 MSRA TNFSF4 CITED2 PTPRM SECTM1 ADM HERPUD1 SLC22A18 REV3L RAC2 SDF4 CD36 JAK1 IKBIP PARP3 MME DUSP1 ROM1 F3 HIST2H2BE SIRT2 KAT2B MMP14 MDFIC KCNMA1 MMP19 ANGPTL2 AHRR PPARG CHST3 FOXC2 FAM129A…
45941	0.0011222	positive regulation of transcription	FOXC2 DLX2 CALCOCO1 SMARCD3 MAML2 RNF14 CITED2 GATA6 FHL2 SIX1 AHR GATA2 NPAS2 FSTL3 DCAF6 ATXN1 STAT6 CAMTA2 HOXA1 MSX1 YAF2 TEAD1 JUN TGFB1 ZBTB38 HGF TAP1 SMAD9 INHBA RGMB SMARCA2 MEIS2 NFKB1 CREB3 KLF6 KLF5 NR4A3 PAX8 MDFIC ELF4 IRF1 RARB PPARG ZFPM2 SQSTM1
48568	0.0011222	embryonic organ development	FOXC2 DLX2 CITED2 PRRX2 FZD6 SIX1 ADM PRDM1 GATA2 PKD2 VAX2 EGFR CYR61 TGFBR2 NR4A3 RDH10 HOXC4 RARB HOXA1 HOXD4 ZFPM2 WNT2 HOXA4
35239	0.001147	tube morphogenesis	SEMA5A FOXC2 TGFB1 B4GALT1 KCNJ8 CSF1 ITGA1 CTSZ FZD6 SIX1 ADM HOXD11 PGF TGFBR2 ACTA2 MMP14 ZEB2 NR4A3 RDH10 KCNMA1 MGP PDE5A
51254	0.001147	positive regulation of RNA metabolic process	FOXC2 DLX2 CALCOCO1 SMARCD3 MAML2 RNF14 CITED2 GATA6 FHL2 SIX1 AHR GATA2 NPAS2 FSTL3 DCAF6 ATXN1 STAT6 CAMTA2 HOXA1 MSX1 TEAD1 JUN TGFB1 ZBTB38 HGF TAP1 INHBA SMARCA2 MEIS2 CREB3 KLF6 NR4A3 PAX8 MDFIC ELF4 IRF1 RARB PPARG ERCC6 ZFPM2 SQSTM1
16265	0.001176	death	SYCP2 ZAK HSPB8 CIB1 FAIM2 AHR PPP3CC SCP2 BCAP29 MAP3K5 PHLDA3 ARHGEF17 HGF TICAM1 NGF F3 PKM IFI27 PPARG ANG SQSTM1 MET OPTN LRP1 PTGER3 IFI6 CLN5 C5 ATXN1 APH1B BAG2 ZMAT3 HMOX1 MICA JUN TGFB2 GSN TGFB1 STAT1 CDKN2A GADD45A TPD52L1 NFKB1 CIDEC FOSL2 PINK1 KITLG DAP FGF14 STK17A STK17B FAS
1763	0.001403	morphogenesis of a branching structure	SEMA5A FOXC2 DLX2 TGFB1 B4GALT1 COL13A1 CSF1 CTSZ SIX1 ADM HOXD11 PGF TGFBR2 MMP14 RDH10 MGP
61061	0.001403	muscle structure development	FOXC2 SMARCD3 LAMA2 GATA6 TNC SIX1 AEBP1 SGCB HLX CAPN2 CAPN3 MSX1 PITX1 ZFHX3 MBNL1 TGFB2 TIPARP NRG1 RCAN1 MRAS EVC ITGA11 RARB TAGLN2 ZFPM2 LY6E
45121	0.0014542	membrane raft	STX12 PRNP ITGA1 THY1 RGMB LIPA ADCY6 SLC8A1 TGFBR2 DPP4 KCNMA1 MALL HMOX1 CDH13 CD226 CD36 PTRF PAG1
5604	0.0014987	basement membrane	CCDC80 DST LAMA2 LAMB2 COL7A1 TIMP2 TNC ANG ANXA2P2 LAMC1 NID1 NID2
50865	0.0015434	regulation of cell activation	TGFB1 SERPINE2 CDKN2A HGF THY1 INHBA TICAM1 TGFBR2 DPP4 SPR BCL6 IL7 HLX HMOX1 STAT6 TNFRSF14 CD226 CD47 PAG1 SOCS5 IL13RA1
51704	0.0015881	multi-organism process	CHRM2 CRTC3 COL16A1 CITED2 HFE ADM IFI35 COMT ICAM1 SPR BDKRB1 B2M MAP3K5 SP110 IL11RA ITGA2 HGF TAP1 KRT7 IRAK3 ABCC9 TICAM1 NGF F3 HIST2H2BE PGF ACTA2 CREB3 KAT2B MDFIC AHRR PDE5A ITGA5 IRF9 HIST1H2BK PIK3R1 PLD1 ADCY7 TNFRSF14 MICA JUN TGFB1 KCNJ8 APOBEC3G STAT1 STAT2 LNPEP ISG15 CFLAR GNG12 PSMB8 PSMB9 NEDD4 KLF9 FBXL2 VIM
51272	0.001765	positive regulation of cellular component movement	TGFB2 BMPR2 TGFB1 CSF1 ITGA2 HGF PLD1 F3 EGFR ICAM1 CREB3 SPR BCL6 C3AR1 BDKRB1 CDH13 CHST3
45893	0.001765	positive regulation of transcription, DNA-dependent	FOXC2 DLX2 CALCOCO1 SMARCD3 MAML2 RNF14 CITED2 GATA6 FHL2 SIX1 AHR GATA2 NPAS2 FSTL3 DCAF6 ATXN1 STAT6 CAMTA2 HOXA1 MSX1 TEAD1 JUN TGFB1 ZBTB38 HGF TAP1 INHBA SMARCA2 MEIS2 CREB3 KLF6 NR4A3 PAX8 MDFIC ELF4 IRF1 RARB PPARG ZFPM2 SQSTM1
2694	0.0018038	regulation of leukocyte activation	TGFB1 CDKN2A HGF THY1 INHBA TICAM1 TGFBR2 DPP4 SPR BCL6 IL7 HLX HMOX1 STAT6 TNFRSF14 CD226 CD47 PAG1 SOCS5 IL13RA1
43549	0.0019194	regulation of kinase activity	LRP1 CSF1 ZAK NPR2 DGKA THY1 ADCY7 EGFR ADCY6 C5 RELN SH3BP5 BDKRB1 MAP3K5 TGFB2 TGFB1 LRRN3 DUSP1 CDKN2A GADD45A HGF ITGA1 NRG1 IRAK3 TPD52L1 TGFBR2 KITLG ZEB2 ADCY9 MDFIC ANG ERCC6 DGKI
8081	0.0019312	phosphoric diester hydrolase activity	PLCL1 PDE1A PLD1 PLCB4 C3AR1 ENPP2 PDE4B HMOX1 PDE5A PDE7B SMPDL3A PDE8A F2RL2
45597	0.001961	positive regulation of cell differentiation	BMPR2 SERPINE2 CSF1 GATA6 HOXD11 HLX CD36 PDLIM7 SOCS5 JUN ZFHX3 TGFB2 TGFB1 METRN HGF SMAD9 NRG1 INHBA NGF GDF5 NFKB1 TGFBR2 KITLG IL7 PPARG
3013	0.0020355	circulatory system process	FOXC2 BMPR2 KCNJ8 STAT1 NPR2 ITGA1 TNC ADM FLI1 ACTA2 RCAN1 CYB5R3 SPR KCNMA1 C3AR1 HMOX1 BDKRB1 PPARG PDE5A CORIN
8015	0.0020355	blood circulation	FOXC2 BMPR2 KCNJ8 STAT1 NPR2 ITGA1 TNC ADM FLI1 ACTA2 RCAN1 CYB5R3 SPR KCNMA1 C3AR1 HMOX1 BDKRB1 PPARG PDE5A CORIN
40012	0.002098	regulation of locomotion	TGFB2 BMPR2 TGFB1 LAMA2 SERPINE2 CSF1 CITED2 ITGA2 HGF PTPRM THY1 PLD1 F3 EGFR ICAM1 CREB3 C5 SPR RRAS C3AR1 ENPP2 HMOX1 BDKRB1 CDH13
9611	0.0021367	response to wounding	B4GALT1 C1R TNC ADM TFPI LIPA C5 HRH1 SPR C3AR1 HMOX1 AOX1 BDKRB1 S1PR3 CD36 A2M TGFB2 GSN TGFB1 MME LAMB2 IL10RB IGFBP4 ITGA2 HGF TFPI2 FN1 PLAUR NRG1 TM4SF4 TICAM1 NGF F3 NFKB1 NFATC4 KLF6 TNFSF4 AHRR ITGA5 CFB F2RL2 CHST3
5624	0.0021367	membrane fraction	SCARB2 CHRM2 STMN2 COMT LIPA SLC8A1 BEST1 EEA1 FADS3 JPH2 MAN1A2 RAC2 BDKRB1 CD36 PTRF CAST ATP6V0E1 MME ACSL1 ITGA1 TAP1 F3 CKAP4 SYTL2 SOAT1 OAS3 AHRR CYP2E1 ITGA5 CD151 LRP1 NPR2 PLD1 LIN7B ADCY7 UACA ADCY6 CYTH3 DPP4 CLMP CAMK2N1 CALD1 RDH10 SLC17A5 HMOX1 B4GALNT1 SLIT3 SLC12A4 KCNJ8 AMFR SAMD4A LNPEP FMO4 FMO5 EHD2 RECK
48660	0.0021466	regulation of smooth muscle cell proliferation	JUN STAT1 ITGA2 HGF HMOX1 CDH13 ANG COMT EGFR
48519	0.0021947	negative regulation of biological process	SERPINE2 ZAK STMN2 FAIM2 PRDM1 COMT RASSF1 ARHGDIB ARL6IP5 KIFAP3 PHLDA3 SP110 HGF TAP1 P3H1 GEM RUNX2 TWSG1 ZFPM2 SQSTM1 SKAP2 DLX2 RRAD HTRA1 THY1 DPP4 C5 ATXN1 RRAS GRK4 BAG3 HMOX1 TNFRSF14 A2M PAG1 S100A11 SOCS5 FZD1 PRNP JUN ZFHX3 TGFB2 APOBEC3F TGFB1 ABCA5 APOBEC3G GADD45A INHBA SMARCA2 NFKB1 CYLD DAP BCL6 IL7 TNFSF4 FXYD5 ANXA2P2 BMPR2 B4GALT1 CITED2 PTPRM SIX1 ADM PKD2 TRPS1 PEA15 TIMP2 B…
45629	0.0023493	negative regulation of T-helper 2 cell differentiation	BCL6 HLX SOCS5
55098	0.0023493	response to low-density lipoprotein stimulus	CDH13 PPARG F3
31227	0.002407	intrinsic to endoplasmic reticulum membrane	EXT1 EXT2 STIM1 ASPH SLC35D1 AMFR PIGZ TAP1 CYP2E1 FMO4 FMO5
9719	0.0024951	response to endogenous stimulus	FOXC2 RNF14 GATA6 FHL2 ADM PIK3R1 PLD1 ADCY7 ADCY6 SPR ME1 HMOX1 SLIT3 A2M WNT2 ARSB TGFB2 ATP6V0E1 TGFB1 DUSP1 STAT1 ITGA2 HGF ACSL5 NGF GNG12 F3 PGF KAT2B MMP14 ADCY9 NR4A3 MGP MMP19 CDH13 PPARG ANG PDE5A CYP2E1
48754	0.0025252	branching morphogenesis of a tube	SEMA5A FOXC2 TGFB1 B4GALT1 CSF1 CTSZ SIX1 HOXD11 PGF TGFBR2 MMP14 RDH10 MGP
6357	0.0025606	regulation of transcription from RNA polymerase II promoter	CALCOCO1 MAML2 RNF14 CITED2 FHL2 SIX1 PRDM1 CHD3 AHR DCAF6 TRPS1 HOXA1 TEAD1 ZBTB38 HGF CREB3 PAX8 ELF4 CTDSP1 IRF1 RARB PPARG ZFPM2 SQSTM1 FOXC2 DLX2 SMARCD3 GATA6 GATA2 NPAS2 FSTL3 TRAK2 ATXN1 HOXC5 HMOX1 STAT6 CAMTA2 MSX1 JUN ZFHX3 TGFB1 STAT2 INHBA SMARCA2 VAX2 MEIS2 NFKB1 FOSL2 KLF6 NR4A3 BCL6 NEDD4 KLF9
51249	0.002619	regulation of lymphocyte activation	TGFB1 CDKN2A HGF THY1 INHBA TICAM1 TGFBR2 DPP4 SPR BCL6 IL7 HLX STAT6 TNFRSF14 CD47 PAG1 SOCS5 IL13RA1
48523	0.002619	negative regulation of cellular process	SERPINE2 ZAK STMN2 FAIM2 PRDM1 COMT RASSF1 ARHGDIB KIFAP3 PHLDA3 SP110 HGF P3H1 GEM RUNX2 TWSG1 ZFPM2 SQSTM1 SKAP2 DLX2 RRAD HTRA1 THY1 DPP4 C5 ATXN1 RRAS GRK4 BAG3 HMOX1 TNFRSF14 PAG1 S100A11 SOCS5 FZD1 PRNP JUN ZFHX3 TGFB2 TGFB1 ABCA5 GADD45A INHBA SMARCA2 NFKB1 CYLD DAP BCL6 IL7 TNFSF4 FXYD5 BMPR2 B4GALT1 CITED2 PTPRM SIX1 ADM PKD2 TRPS1 PEA15 TIMP2 BDKRB1 TIMP1 YAF2 ZHX3 DST ANXA4 NRG1 IRAK3 …
5102	0.002619	receptor binding	COL16A1 SERPINE2 CSF1 RNF14 FHL2 TNC SECTM1 ADM PKD2 NUDT6 ICAM1 OASL ESM1 ALCAM TIMP2 JAK1 DST ITGA2 HGF ITGA1 NRG1 WIPI1 IRAK4 NGF PGF TGFBR2 CREB3 ANGPTL2 PPARG CD226 ANG ITGA5 TLN1 SQSTM1 SMARCD3 LRP1 LAMA2 THY1 PIK3R1 ADCY6 TRAK2 DPP4 C5 SLIT3 WNT2 ARSB MICA SOCS5 TGFB2 TGFB1 GDF15 INHBA GDF5 MFAP4 KITLG DAP BMP1 FGF14 IL7 NEDD4 TNFSF4 CLCF1
2696	0.002619	positive regulation of leukocyte activation	TGFB1 HGF THY1 TICAM1 TGFBR2 DPP4 SPR BCL6 IL7 HLX STAT6 CD226 CD47 SOCS5 IL13RA1
45935	0.002619	positive regulation of nucleobase, nucleoside, nucleotide and nucleic acid metabolic process	FOXC2 DLX2 CALCOCO1 SMARCD3 MAML2 RNF14 CITED2 GATA6 FHL2 SIX1 AHR GATA2 ADCY7 NPAS2 FSTL3 DCAF6 ATXN1 STAT6 CAMTA2 HOXA1 MSX1 YAF2 TEAD1 JUN TGFB1 ZBTB38 HGF TAP1 SMAD9 INHBA RGMB SMARCA2 MEIS2 NFKB1 CREB3 KITLG KLF6 KLF5 NR4A3 PAX8 MDFIC ELF4 IRF1 RARB PPARG ERCC6 ZFPM2 SQSTM1
9605	0.0028024	response to external stimulus	BMPR2 HFE ADM PLD1 PKD2 SLC8A1 CYR61 C5 SPR C3AR1 RAC2 ENPP2 HMOX1 SLIT3 A2M WNT2 ARSB JUN TGFB2 GSN TGFB1 DUSP1 STAT1 FZD4 ITGA2 HGF ITGA1 PLAUR ACSL5 NGF F3 CREB3 MMP14 DAP NR4A3 AXL KCNMA1 MGP NBR1 AHRR PPARG SQSTM1
16020	0.003063	membrane	GLTP SLC46A3 CHIC2 LPGAT1 SERPINE2 STMN2 ANTXR2 LIPA TXNDC15 SLC4A4 ANTXR1 ICAM1 ALCAM CREB3L1 NIPAL3 C3AR1 ARL6IP5 BCAP29 B2M TNS3 WLS TNS1 ATP6V0E1 SP110 ACSL1 AFAP1 ACSL5 TM4SF4 SYTL2 HLA-E ADCY9 SOAT1 IFI27 ORAI3 MALL TAGLN2 CD226 CYP2E1 MXRA7 PRKD1 TLN1 CFB SKAP2 TMEM87B RETSAT COL13A1 SLC35D1 RRAD GYPE EIF5A2 THY1 TGOLN2 CYB5R1 C5 CYB5R3 APH1B ANKH RRAS RDH10 TSPAN4 SLAMF8 TSPAN5 ST3GAL5 HM…
51251	0.0030946	positive regulation of lymphocyte activation	TGFB1 HGF THY1 TICAM1 TGFBR2 DPP4 SPR BCL6 IL7 HLX STAT6 CD47 SOCS5 IL13RA1
10647	0.0030946	positive regulation of cell communication	BMPR2 CSF1 CITED2 SECTM1 EGFR RELN SPR HMOX1 WNT2 WLS TGFB2 TGFB1 CDKN2A ITGA2 PLK2 HGF PRRX2 CFLAR TICAM1 TPD52L1 RHOC F3 PINK1 KITLG ZEB2 TWSG1 TAOK3 NEDD4 CLCF1 CDH13 CD226 ITGA5 TRIM38 TMEM9B
35468	0.0032151	positive regulation of signaling pathway	BMPR2 CSF1 CITED2 SECTM1 EGFR RELN HMOX1 WNT2 WLS TGFB2 TGFB1 CDKN2A PLK2 HGF PRRX2 CFLAR TICAM1 TPD52L1 RHOC F3 PINK1 KITLG ZEB2 TWSG1 TAOK3 NEDD4 CLCF1 CDH13 CD226 ITGA5 TRIM38 TMEM9B
50777	0.0032881	negative regulation of immune response	TGFB2 TGFB1 BCL6 TAP1 STAT6 IRAK3 A2M
43062	0.00347	extracellular structure organization	FOXC2 TGFB2 B4GALT1 LAMB2 TNC LAMC1 NID1 CYR61 CST3 ADAMTS2 NFASC CCDC80 CRISPLD2 COL5A3 COL6A2 ME1 ANXA2P2 RECK
3700	0.0034986	transcription factor activity	ZNF132 CITED2 BHLHE41 SIX1 PRDM1 AHR NR3C1 CREB3L1 TRPS1 HOXA1 PITX1 TEAD1 HOXA4 ZHX3 ZBTB38 ISL1 ZHX1 HIC1 RUNX2 CREB3 MMP14 ZEB2 PAX8 ELF4 IRF1 RARB PPARG IRF9 FOXC2 NFAT5 DLX2 GATA6 AEBP1 GATA2 HOXD11 NPAS2 PURA HLX STAT4 HOXC5 HOXC4 STAT6 MSX1 JUN ZFHX3 STAT1 STAT2 PRRX2 SMAD9 ZFHX4 VAX2 MEIS2 FLI1 NFKB1 FOSL2 NFATC4 RCAN1 KLF6 KLF5 NR4A3 BCL6 KLF9 HOXD4
5518	0.0038637	collagen binding	DPP4 ITGA2 COL5A3 ITGA1 ITGA11 FN1 ANTXR1 NID2
50867	0.0039415	positive regulation of cell activation	TGFB1 HGF THY1 TICAM1 TGFBR2 DPP4 SPR BCL6 IL7 HLX STAT6 CD226 CD47 SOCS5 IL13RA1
48661	0.0040542	positive regulation of smooth muscle cell proliferation	JUN STAT1 ITGA2 HGF HMOX1 CDH13 EGFR
45859	0.0040858	regulation of protein kinase activity	LRP1 CSF1 ZAK DGKA THY1 ADCY7 EGFR ADCY6 C5 RELN SH3BP5 BDKRB1 MAP3K5 TGFB2 TGFB1 LRRN3 CDKN2A GADD45A HGF ITGA1 NRG1 IRAK3 TPD52L1 TGFBR2 KITLG ZEB2 ADCY9 MDFIC ANG ERCC6 DGKI
16323	0.0040858	basolateral plasma membrane	B4GALT1 DST TRPC4 ITGA2 FHL2 NEDD9 AFAP1 LIN7B SLC4A4 EGFR BEST1 LIMA1 MYO1C PDLIM2 CLCA2 TLN1 MET TNS3 LIMS2 PDLIM7 TNS1
7399	0.0042534	nervous system development	SEMA5A CHRM2 SERPINE2 CITED2 STMN2 PTPRM SIX1 ADM FAIM2 LAMC1 CYB5D2 ALCAM ME1 TIMP2 SDF4 EFHD1 DPF3 HOXA1 PITX1 MBNL1 METRN SP110 HGF ITGA1 NRG1 NGF TGFBR2 MMP14 ZEB2 TWSG1 FEZ2 KCNMA1 RARB PPARG PDE5A CHST3 DLX2 SMARCD3 SEMA3D THY1 GATA2 EGFR NPAS2 CLN5 PURA RELN HLX SPOCK1 SLIT3 MSX1 WNT2 ARSB NTNG1 FZD1 TGFB2 GSN TGFB1 PCDH9 LAMB2 FZD4 FZD6 SMAD9 INHBA GNG12 SMARCA2 VAX2 EXT1 RCAN1 NFASC FGF1…
9790	0.0045739	embryonic development	FOXC2 DLX2 BMPR2 CITED2 GATA6 SIX1 ADM PRDM1 GATA2 HOXD11 PKD2 EGFR CYR61 C5 RDH10 CAPN2 HOXC5 HOXC4 HOXA1 MSX1 PITX1 WNT2 HOXA4 MBNL1 TGFB2 TGFB1 PRRX2 FZD6 NRG1 GDF5 VAX2 TGFBR2 EXT1 EXT2 ZEB2 TWSG1 MYO1C NR4A3 IMPAD1 AHRR RARB HOXD4 ZFPM2 LY6E
71212	0.0045776	subsynaptic reticulum	TRAM1 LPGAT1 FKBP14 PIGZ PLOD2 PLOD1 ANTXR2 LIPA HERPUD1 FADS3 JPH2 HHAT CREB3L1 CYP4V2 ARL6IP5 BCAP29 SIL1 IKBIP ACSL1 ENTPD5 TAP1 ACSL5 RCN3 CREB3 SOAT1 STIM1 ASPH AHRR FKBP7 CYP2E1 SEC22B SEC23A RETSAT SLC35D1 SEL1L EIF5A2 PLD1 CYB5R3 RDH10 ARSB EDEM3 AMFR SCD5 FMO4 FMO5 EXT1 EXT2 CALU SERINC1 SEC24D
9725	0.0046504	response to hormone stimulus	FOXC2 RNF14 GATA6 FHL2 ADM PIK3R1 PLD1 ADCY7 ADCY6 SPR ME1 HMOX1 SLIT3 A2M ARSB TGFB2 TGFB1 DUSP1 STAT1 ITGA2 HGF ACSL5 NGF GNG12 F3 PGF KAT2B MMP14 ADCY9 NR4A3 MGP MMP19 PPARG ANG PDE5A
44432	0.0048649	endoplasmic reticulum part	SEC23A TRAM1 LPGAT1 RETSAT SLC35D1 FKBP14 SEL1L EIF5A2 PIGZ PLOD2 PLOD1 PLD1 ANTXR2 HERPUD1 FADS3 JPH2 HHAT CYB5R3 RDH10 CREB3L1 CYP4V2 ARL6IP5 BCAP29 SIL1 EDEM3 IKBIP ACSL1 ENTPD5 AMFR SCD5 TAP1 ACSL5 FMO4 FMO5 EXT1 RCN3 EXT2 CREB3 SOAT1 STIM1 ASPH CALU AHRR FKBP7 SERINC1 CYP2E1 SEC22B SEC24D
7044	0.0048649	cell-substrate junction assembly	CD151 LAMB2 THY1 ITGA5 LAMC1 TLN1 PLEC
7160	0.0050218	cell-matrix adhesion	COL13A1 ITGA3 ITGA2 COL5A3 ITGA1 ITGA11 ITGB1BP1 THY1 NID1 PKD2 NID2 THBS3
8201	0.0050974	heparin binding	COL13A1 SERPINE2 FN1 THBS2 LIPA FSTL1 PGF CYR61 THBS3 CCDC80 FGF14 CRISPLD2 COL5A3 ANG
2700	0.005231	regulation of production of molecular mediator of immune response	TGFB1 BCL6 TNFSF4 HGF HMOX1 STAT6 IRAK3 IL13RA1
51716	0.0054651	cellular response to stimulus	BMPR2 ZAK HFE ADM CIB1 HERPUD1 RASSF1 REV3L FBXO6 MAP3K5 PHLDA3 PARP3 DUSP1 ITGA2 HGF ITGA1 ACSL5 TICAM1 F3 PGF KAT2B ADCY9 MDFIC AHRR CDH13 PPARG SQSTM1 CHST3 COLEC12 FOXC2 GATA6 FAM129A PIK3R1 ADCY7 UACA ADCY6 POLD4 ZMAT3 TP53TG1 HMOX1 SLIT3 WNT2 MICA NQO1 JUN TGFB2 TGFB1 STAT1 LAMB2 FZD4 GADD45A AKR1C1 AMFR FMO4 GNG12 SSH1 DAP FGF14 BCL6 AXL NEDD4 NBR1 ERCC6 NEK11
50864	0.0056447	regulation of B cell activation	TGFB1 BCL6 IL7 CDKN2A HGF STAT6 INHBA TICAM1 IL13RA1
31091	0.0056447	platelet alpha granule	TGFB2 TGFB1 SERPINE2 HGF FN1 CD36 A2M THBS2 THBS3
8289	0.0056949	lipid binding	GLTP STOML1 DGKA THY1 PIK3R1 LAMC1 NR3C1 PLD1 LIPA APOLD1 EEA1 CYTH3 SCP2 GRK5 SH3PXD2A ANXA6 S1PR3 CD36 PHLDA3 LAMB2 AKR1C1 ANXA4 TAP1 ANXA11 WIPI1 F3 SYTL2 PLA2G15 SOAT1 ACOX2 SYT11 PPARG ANXA2P2
71495	0.0056965	cellular response to endogenous stimulus	FOXC2 TGFB1 DUSP1 STAT1 ITGA2 GATA6 ACSL5 PIK3R1 GNG12 ADCY7 ADCY6 PGF KAT2B ADCY9 CDH13 PPARG SLIT3 WNT2
6916	0.0056965	anti-apoptosis	FOXC2 PRNP CITED2 ANXA4 HGF IFI6 NRG1 FAIM2 CFLAR NGF NOL3 F3 NFKB1 IL7 BAG3 PEA15 HMOX1 FAS CDH13 SQSTM1
30055	0.0059715	cell-substrate junction	LIMA1 PDLIM2 DST ITGA2 FHL2 NEDD9 AFAP1 TLN1 TNS3 LIMS2 PDLIM7 TNS1
2237	0.0060438	response to molecule of bacterial origin	JUN KCNJ8 STAT1 HGF IRAK3 ADM TICAM1 NGF GNG12 COMT F3 AHRR BDKRB1 PDE5A B2M
30335	0.006556	positive regulation of cell migration	TGFB2 BMPR2 TGFB1 CSF1 ITGA2 HGF PLD1 F3 EGFR ICAM1 CREB3 SPR C3AR1 BDKRB1 CDH13
70887	0.0066833	cellular response to chemical stimulus	COLEC12 FOXC2 GATA6 PIK3R1 ADCY7 ADCY6 HERPUD1 HMOX1 SLIT3 WNT2 NQO1 TGFB2 TGFB1 DUSP1 STAT1 FZD4 ITGA2 AKR1C1 AMFR HGF ITGA1 ACSL5 FMO4 GNG12 F3 PGF SSH1 KAT2B ADCY9 AHRR CDH13 PPARG
5543	0.0068789	phospholipid binding	ANXA4 DGKA TAP1 ANXA11 WIPI1 THY1 PIK3R1 PLD1 F3 SYTL2 EEA1 PLA2G15 CYTH3 GRK5 SH3PXD2A SYT11 ANXA6 ANXA2P2 PHLDA3
1938	0.0068873	positive regulation of endothelial cell proliferation	POLD4 BMPR2 CDH13 ANG F3 WNT2 PGF
2701	0.0069035	negative regulation of production of molecular mediator of immune response	BCL6 HMOX1 IRAK3
2719	0.0069035	negative regulation of cytokine production involved in immune response	BCL6 HMOX1 IRAK3
6917	0.0069035	induction of apoptosis	UACA APH1B ZMAT3 HMOX1 MAP3K5 PHLDA3 IKBIP TGFB1 STAT1 CDKN2A ARHGEF17 HGF INHBA CFLAR TICAM1 TPD52L1 NGF CIDEC DAP IFI27 STK17A STK17B FAS PPARG ERCC6 SERINC3 SQSTM1
12502	0.0071586	induction of programmed cell death	UACA APH1B ZMAT3 HMOX1 MAP3K5 PHLDA3 IKBIP TGFB1 STAT1 CDKN2A ARHGEF17 HGF INHBA CFLAR TICAM1 TPD52L1 NGF CIDEC DAP IFI27 STK17A STK17B FAS PPARG ERCC6 SERINC3 SQSTM1
323	0.0072869	lytic vacuole	CTSA SCARB2 ABCA5 IDUA FUCA1 CTSZ LAPTM5 ANXA11 LIPA GNS CLN5 SGSH PLA2G15 CTSO CTSL NBR1 SLC17A5 AGA ARSD CTBS TSPAN1 ARSB
5764	0.0072869	lysosome	CTSA SCARB2 ABCA5 IDUA FUCA1 CTSZ LAPTM5 ANXA11 LIPA GNS CLN5 SGSH PLA2G15 CTSO CTSL NBR1 SLC17A5 AGA ARSD CTBS TSPAN1 ARSB
51216	0.0073941	cartilage development	DLX2 BMP1 EVC TGFB1 IMPAD1 PRRX2 MGP HOXC4 MSX1 HOXD11 PITX1
30528	0.0073941	transcription regulator activity	ZNF132 CALCOCO1 MAML2 RNF14 CITED2 BHLHE41 FHL2 SIX1 PRDM1 AHR NR3C1 DCAF6 CREB3L1 TRPS1 HOXA1 PITX1 YAF2 PTRF MYBL1 TEAD1 PDE8A HOXA4 ZHX3 ZBTB38 TAP1 NRG1 ISL1 ZHX1 GEM HIC1 RUNX2 CREB3 KAT2B MMP14 ZEB2 PAX8 ELF4 IRF1 AHRR RARB PPARG ZFPM2 IRF9 VGLL3 FOXC2 NFAT5 DLX2 SMARCD3 LRP1 GATA6 AEBP1 GATA2 HOXD11 NPAS2 PURA ATXN1 HLX STAT4 HOXC5 HOXC4 STAT6 CAMTA2 MSX1 JUN ZFHX3 TGFB1 STAT1 STAT2 PRRX2 …
8083	0.0074403	growth factor activity	TGFB2 TGFB1 CSF1 GDF15 HGF NRG1 INHBA NGF NUDT6 GDF5 PGF KITLG ESM1 BMP1 FGF14 IL7 CLCF1
10810	0.0079881	regulation of cell-substrate adhesion	MMP14 CCDC80 CSF1 BCL6 CDKN2A CDH13 CD36 NID1 CYR61
80134	0.008025	regulation of response to stress	SERPINE2 ZAK PTGER3 UACA A2M MICA MAP3K5 TGFB2 APOBEC3F APOBEC3G CDKN2A ITGA2 HGF TAP1 IRAK3 TICAM1 TPD52L1 F3 ZEB2 TAOK3 BCL6 MDFIC PPARG CD226 PDE5A ANXA2P2 ERCC6
2637	0.0082701	regulation of immunoglobulin production	TGFB1 BCL6 TNFSF4 HGF STAT6 IL13RA1
2376	0.0083063	immune system process	DYRK3 B4GALT1 CSF1 CALCOCO2 HFE SECTM1 SIX1 IFI35 IFI44L ICAM1 OASL DHX58 ARHGDIB C3AR1 ENPP2 TIMP1 B2M HGF ITGA1 TAP1 IRAK3 ABCC9 TICAM1 GEM HLA-E TGFBR2 CACNB3 TWSG1 ELF4 IRF1 OAS3 PPARG CFB SKAP2 COLEC12 C1R IFI6 THY1 FYB FSTL3 DPP4 C5 TNFRSF14 MICA TGFB2 APOBEC3F TGFB1 KCNJ8 APOBEC3G TIPARP IL10RB INHBA PSMB9 KITLG KLF6 MYO1C BCL6 IL7 TNFSF4 CLCF1 FAS
51049	0.0084162	regulation of transport	B4GALT1 LRP1 TNC THY1 PIK3R1 GATA2 PKD2 UACA EGFR SLC8A1 C5 JPH2 SPR PEA15 ARL6IP5 HMOX1 BDKRB1 TGFB2 TGFB1 CDKN2A ITGA2 HGF ACSL5 NRG1 RAB27B INHBA NGF NFKB1 SYTL2 CREB3 CYLD PINK1 STIM1 NEDD4 TNFSF4 CDH13 PPARG ANG
71310	0.0088082	cellular response to organic substance	COLEC12 FOXC2 TGFB1 DUSP1 STAT1 ITGA2 AMFR GATA6 ACSL5 PIK3R1 GNG12 ADCY7 ADCY6 PGF HERPUD1 SSH1 KAT2B ADCY9 CDH13 PPARG SLIT3 WNT2
30323	0.0088319	respiratory tube development	BMPR2 CTSZ GATA6 LIPA MMP14 ADAMTS2 MAN1A2 RDH10 MGP HECA ZFPM2 WNT2 TNS3
31099	0.0088319	regeneration	GSN TGFB1 NR4A3 LAMB2 AXL HGF PLAUR PPARG ADM TM4SF4 CHST3
5925	0.0088319	focal adhesion	LIMA1 PDLIM2 ITGA2 FHL2 NEDD9 AFAP1 TLN1 TNS3 LIMS2 PDLIM7 TNS1
5773	0.0089187	vacuole	CTSA SCARB2 ABCA5 IDUA FUCA1 CTSZ LAPTM5 ANXA11 WIPI1 LIPA GNS CLN5 SGSH PLA2G15 CTSO DAP CTSL NBR1 SLC17A5 AGA ARSD CTBS TSPAN1 ARSB
61134	0.0092624	peptidase regulator activity	CAST SERPINB1 SERPINE2 TFPI2 TPD52L1 TFPI SERPINB6 CST3 C5 MMP14 COL7A1 TIMP2 TIMP1 A2M RECK APPL2 MAP3K5 CAP2
45595	0.0092624	regulation of cell differentiation	DLX2 BMPR2 B4GALT1 SERPINE2 CSF1 GATA6 STMN2 SIX1 THY1 HOXD11 APOLD1 FSTL3 HLX TIMP2 SLIT3 CD36 PDLIM7 SOCS5 FZD1 JUN ZFHX3 TGFB2 TGFB1 ABCA5 METRN CDKN2A HGF SMAD9 NRG1 INHBA NGF GDF5 NFKB1 TGFBR2 KITLG TWSG1 DAP BCL6 IL7 PPARG
30247	0.0092624	polysaccharide binding	COL13A1 SERPINE2 FN1 BGN THBS2 LIPA FSTL1 PGF CYR61 TGFBR2 THBS3 CCDC80 FGF14 CRISPLD2 COL5A3 ENPP2 ANG
1871	0.0092624	pattern binding	COL13A1 SERPINE2 FN1 BGN THBS2 LIPA FSTL1 PGF CYR61 TGFBR2 THBS3 CCDC80 FGF14 CRISPLD2 COL5A3 ENPP2 ANG
5539	0.0092624	glycosaminoglycan binding	COL13A1 SERPINE2 FN1 BGN THBS2 LIPA FSTL1 PGF CYR61 TGFBR2 THBS3 CCDC80 FGF14 CRISPLD2 COL5A3 ANG
42802	0.0095892	identical protein binding	RNH1 B4GALT1 CSF1 ZAK CALCOCO2 NPR2 HSPB8 FHL2 TNC PLOD1 NOL3 EGFR EEA1 DPP4 RASSF1 ATXN1 S100A16 FBXO4 SDF4 HMOX1 OSTF1 APPL2 S100A11 MAP3K5 PHLDA3 GSTK1 PRNP TGFB2 TGFB1 APOBEC3G ITGA2 TAP1 IRAK3 INHBA TPD52L1 RGMB PGF EXT1 CREB3 KITLG CLIP1 FAS CRYL1 CDH13 PAM IRF9 NEK11
48468	0.0096701	cell development	FOXC2 B4GALT1 TNC PTPRM ADM THY1 LAMC1 GATA2 ANTXR1 EGFR CLN5 RELN ALCAM RDH10 EFHD1 SLIT3 HOXA1 MSX1 TIMP1 NTNG1 TGFB2 GSN LAMB2 HGF ITGA1 FN1 NRG1 TDRD7 NGF VAX2 EXT1 RCAN1 KITLG ZEB2 NFASC BCL6 IMPAD1 NEDD4 FEZ2 KCNMA1 PPARG ANG PAM CHST3
2695	0.0097373	negative regulation of leukocyte activation	TGFB1 BCL6 CDKN2A HLX HMOX1 TNFRSF14 INHBA PAG1 SOCS5
9607	0.0099077	response to biotic stimulus	CHRM2 HIST1H2BK ADM IFI35 PLD1 COMT HERPUD1 CREB3L1 BDKRB1 FBXO6 B2M MICA EDEM3 JUN TGFB1 KCNJ8 APOBEC3G STAT1 STAT2 AMFR HGF ISG15 IRAK3 ABCC9 TICAM1 NGF GNG12 F3 HIST2H2BE ACTA2 CREB3 AHRR PDE5A IRF9
50679	0.0099116	positive regulation of epithelial cell proliferation	TGFB1 B4GALT1 SPR MME LAMB2 LAMC1 WNT2 EGFR
